# Supplementary material for: Dihydroxyacetone phosphate accumulation leads to podocyte pyroptosis in diabetic kidney disease
Source: J Cell Mol Med. 2023 Dec 8;28(3):e18073. doi: 10.1111/jcmm.18073 (PMC10844688; doi:10.1111/jcmm.18073)
Supplement: Supplementary file 1 — Data S1. [file JCMM-28-e18073-s003.xlsx]

## Sheet: db-m_vs_db-db
ID	adduct	Name	db-m1	db-m3	db-m2	db-db5	db-db4	db-db6	VIP	Fold change	p-value	m/z	rt(s)	PPM	HMDB	KEGG	SuperClass	Class	SubClass	rtmax	db.db	db.m	QC-1	QC-2	QC-3	RSD	QCRSD
M163T203	[M-H]-	1,5-anhydro-d-sorbitol	22916.5	19340.3	20919.3	1166.01	1103.24	2003.76	1.09112	14.7849	5.27892e-05	163.061	203.183	5.01383	HMDB0002712	C07326	Organic oxygen compounds	Organooxygen compounds	Carbohydrates and carbohydrate conjugates	204.107	1	3	11925.8	11922	12362.7	0.0209894	0.0209894
M777T39	[M-H]-	Pe 39:6	2.31869e+06	2.41468e+06	2.07795e+06	330896	15295.5	203458	11.2824	12.3921	0.00010446	776.502	38.519	4.17662			Lipids and lipid-like molecules	Glycerophospholipids	Glycerophosphoethanolamines	49.723	3	3	1.27413e+06	1.09664e+06	1.09628e+06	0.088759	0.088759
M177T100	[M-H]-	L-gulono-1,4-lactone	128270	136257	124440	207128	237182	246663	1.98087	0.562927	0.00125752	177.04	99.669	1.75478	HMDB0003466	C01040	Organoheterocyclic compounds	Lactones	Gamma butyrolactones	103.059	3	3	175173	187145	187019	0.0375513	0.0375513
M751T72	[M+HCO2]-	1-myristoyl-2-palmitoyl-sn-glycero-3-phosphocholine	51133.8	70014.2	22069.5	197504	155063	191773	2.59507	0.263103	0.00226417	750.538	72.421	0.165426	HMDB0007869		Lipids and lipid-like molecules	Glycerophospholipids	Glycerophosphocholines	85.064	2	2	126258	154287	154219	0.111529	0.111529
M131T391	[M-H]-	Asparagine天冬酰胺	153951	140093	117699	228046	229098	261826	2.02879	0.572683	0.00260003	131.046	390.543	2.84507	HMDB0000168	C00152	Organic acids and derivatives	Carboxylic acids and derivatives	Amino acids, peptides, and analogues	391.316	3	3	180480	181446	181451	0.0030864	0.0030864
M431T98	[M-H]-	3.beta.,7.alpha.-dihydroxy-5-cholestenoic acid	71855.8	64359.4	40892.2	6816.43	3069.92	5715.51	1.78668	11.3517	0.00458803	431.316	98.345	0.585553		C17335	Lipids and lipid-like molecules	Steroids and steroid derivatives	Bile acids, alcohols and derivatives	99.179	2	3	34648.5	34624.8	36115	0.0242991	0.0242991
M246T424	[M-H]-	Asp-Asn	16414	13321.2	12261.4	35941.3	29221.1	42734.6	1.00509	0.389229	0.00583007	246.073	424.28	0.154444			Organic acids and derivatives	Carboxylic acids and derivatives	Amino acids, peptides, and analogues	424.874	3	3	27039.2	27039.9	27259.6	0.00468529	0.00468529
M910T194	[M-H]-	Pi 40:6	421032	473794	344310	186794	24781.8	135091	4.32866	3.57443	0.00808203	909.553	194.435	0.987193						195.048	3	3	259356	258932	259357	0.00094426	0.00094426
M723T101	[M+HCO2]-	1-palmitoyl-2-lauroyl-sn-glycero-3-phosphorylcholine	475824	535401	162288	1.06331e+06	1.48702e+06	1.14538e+06	6.46823	0.317534	0.00842537	722.514	100.979	0.938046			Lipids and lipid-like molecules	Glycerophospholipids	Glycerophosphocholines	103.059	3	3	941539	865747	870532	0.0475516	0.0475516
M89T230	[M-H]-	Dl-lactate乳酸	1.41273e+06	1.2831e+06	1.10202e+06	1.76757e+06	1.78735e+06	2.14265e+06	4.61629	0.666575	0.0139387	89.0249	230.252	6.04157		C01432	Organic acids and derivatives	Hydroxy acids and derivatives	Alpha hydroxy acids and derivatives	230.705	3	3	1.69925e+06	1.70812e+06	1.70802e+06	0.00298804	0.00298804
M219T418	[M-H]-	Ser-Asp	17660.9	16654	13427.5	34414.1	38234	55643	1.09212	0.372141	0.0156907	219.062	418.079	1.28431			Organic acids and derivatives	Carboxylic acids and derivatives	Amino acids, peptides, and analogues	418.346	3	3	32611.5	33243.6	33240.2	0.0110176	0.0110176
M103T186	[M-H]-	.gamma.-hydroxybutyric acid. 伽玛. - 羟基丁酸	24842.3	14691.6	16611.1	37314.4	57417.9	42378	1.10649	0.409488	0.0164929	103.04	185.903	3.35015	HMDB0000710	C00989	Lipids and lipid-like molecules	Fatty Acyls	Fatty acids and conjugates	190.864	3	3	38265.9	38257.5	38670.2	0.00614303	0.00614303
M244T176	[M-H]-	Leu-Gly-Gly	169199	143324	84360.7	35322.7	2715.6	40756.5	2.52295	5.03692	0.0188138	244.155	176.008	2.72461			Organic acids and derivatives	Carboxylic acids and derivatives	Amino acids, peptides, and analogues	176.755	3	3	74263.8	76171.8	74259.4	0.0147242	0.0147242
M133T405_2	[M-H]-	Malate	1.34856e+06	1.10931e+06	838736	1.78664e+06	1.63128e+06	2.03557e+06	5.36605	0.604496	0.0188901	133.014	405.424	2.99045	HMDB0000156	C00149	Organic acids and derivatives	Hydroxy acids and derivatives	Beta hydroxy acids and derivatives	406.611	3	3	1.65558e+06	1.64223e+06	1.65561e+06	0.00467403	0.00467403
M260T419	[M-H]-	Glu-Asn	15768.6	16065	12320.7	33112.7	60145.5	65840.1	1.33769	0.277528	0.0196235	260.089	418.834	1.46549	HMDB0028814		Organic acids and derivatives	Carboxylic acids and derivatives	Amino acids, peptides, and analogues	424.204	3	3	33006	33006.2	33081.9	0.00132504	0.00132504
M188T377	[M-H]-	Gly-Asn	8589.42	6424.67	5495.67	33593.7	19901.7	43376.4	1.08951	0.211721	0.0207352	188.068	377.133	1.2266			Organic acids and derivatives	Carboxylic acids and derivatives	Amino acids, peptides, and analogues	377.363	2	2	19898.5	20189.6	20191	0.00838596	0.00838596
M164T259	[M-H]-	Phenylalanine苯丙氨酸	2.62468e+06	2.06804e+06	1.86524e+06	3.12539e+06	3.53853e+06	4.24432e+06	7.33341	0.601192	0.0218636	164.072	258.676	0.192124	HMDB0000159	C00079	Organic acids and derivatives	Carboxylic acids and derivatives	Amino acids, peptides, and analogues	260.23	3	3	3.10895e+06	3.10862e+06	3.08043e+06	0.00528114	0.00528114
M145T373_2	[M-H]-	Glutamine谷氨酰胺	428134	347681	251311	634072	704681	993580	4.35206	0.440386	0.0230116	145.062	372.919	3.17276	HMDB0000641	C00064	Organic acids and derivatives	Carboxylic acids and derivatives	Amino acids, peptides, and analogues	373.783	3	3	575767	577990	577978	0.00221727	0.00221727
M481T29	[M-H]-	1.alpha.-methyl-5.alpha.-androstan-3.alpha.,17.beta.-diol glucuronide	48589.6	48786.8	27737.9	101352	109147	175052	1.9847	0.324507	0.0236212	481.299	28.904	2.07788						30.045	3	3	88388.6	90291.3	90243	0.0121023	0.0121023
M895T140	[M+Hac-H]-	Pc(18:0e/20-hdohe)	67322.8	94379.2	53855.4	25427.8	24050.8	35818.7	1.60835	2.52713	0.0253774	894.617	139.877	8.14501			Lipids and lipid-like molecules	Glycerophospholipids	Glycerophosphocholines	142.083	2	2	53470.9	55108.9	54741.4	0.0157873	0.0157873
M429T33	[M-H]-	alpha-Tocopherol (Vitamin E)	7615.61	14777.6	3953.59	26237	45533.5	27452.7	1.09908	0.26553	0.0256045	429.371	32.997	1.63327	HMDB0001893	C02477	Lipids and lipid-like molecules	Prenol lipids	Quinone and hydroquinone lipids	34.347	3	3	21045.6	21177.4	21045.4	0.00361132	0.00361132
M723T141	[M-H]-	(2-aminoethoxy)[3-[hexadec-1-en-1-yloxy]-2-[icosa-5.8.11.14-tetraenoyloxy]propoxy]phosphinic acid	645019	796608	439157	1.0511e+06	1.54679e+06	1.16813e+06	5.31871	0.499408	0.0259658	722.515	140.824	0.467144	HMDB0011352		Lipids and lipid-like molecules	Glycerophospholipids	Glycerophosphoethanolamines	141.687	3	3	970068	977953	977860	0.00464043	0.00464043
M869T141	[M+Hac-H]-	Pc(18:1e/14,15-eet)	127381	176052	160335	200759	242784	214181	1.46617	0.705109	0.0269997	868.606	140.507	2.24617			Lipids and lipid-like molecules	Glycerophospholipids	Glycerophosphocholines	141.631	3	3	182094	182090	182853	0.00240971	0.00240971
M172T182_2	[M-H]-	Hexanoylglycine六烷基甘氨酸	450783	311814	174156	71835.6	16079.8	62565	3.86226	6.22508	0.0326488	172.098	182.011	2.65047	HMDB0000701		Organic acids and derivatives	Carboxylic acids and derivatives	Amino acids, peptides, and analogues	182.914	2	3	176242	177768	177566	0.00467761	0.00467761
M229T200	[M-H]-	Dl-Leu-dl-Val	10622	9222.91	9568.23	21216	31573.4	46404.9	1.0018	0.29652	0.0336336	229.156	200.043	3.38515	HMDB0028942		Organic acids and derivatives	Carboxylic acids and derivatives	Amino acids, peptides, and analogues	200.98	3	3	22696.2	22895.9	22893.2	0.00501701	0.00501701
M437T278	[2M-H]-	Pantothenic acid泛酸	497085	373524	342735	236137	40936.3	211074	3.97123	2.48561	0.0353614	437.214	277.979	1.74711	HMDB0000210	C00864	Organic acids and derivatives	Carboxylic acids and derivatives	Amino acids, peptides, and analogues	278.142	3	3	294765	295143	295980	0.00210534	0.00210534
M192T186	[M-H]-	Phenaceturic acid苯丙酸	117909	139489	111044	40448.5	15665.8	94599.9	2.14817	2.44464	0.0431268	192.066	185.892	1.43518	HMDB0000821	C05598	Organic acids and derivatives	Carboxylic acids and derivatives	Amino acids, peptides, and analogues	186.234	3	3	87122.2	87122.7	87721.1	0.00395779	0.00395779
M124T296_2	[M-H]-	Taurine牛磺酸	4.4899e+06	3.9792e+06	3.23966e+06	4.6901e+06	5.84518e+06	5.51668e+06	7.09638	0.729429	0.0442644	124.007	295.543	4.54458	HMDB0000251	C00245	Organic acids and derivatives	Organic sulfonic acids and derivatives	Organosulfonic acids and derivatives	295.708	3	3	4.86804e+06	4.85308e+06	4.86503e+06	0.0016272	0.0016272
M361T73	[M-H]-	19,20-dihydroxy-4z,7z,10z,13z,16z-docosapentaenoic acid	272615	175564	142894	85878.3	59620.4	96089.1	2.66222	2.44662	0.0449827	361.238	73.313	1.93114	HMDB0010214		Lipids and lipid-like molecules	Fatty Acyls	Fatty acids and conjugates	76.761	3	3	141674	142661	142663	0.00400914	0.00400914
M722T38	[M-H]-	1,2-dipalmitoyl-sn-glycero-3-phospho-(1'-rac-glycerol)	224733	206876	125382	121265	47556.2	57100.2	2.601	2.46541	0.0451193	721.501	37.699	5.99331			Lipids and lipid-like molecules	Glycerophospholipids	Glycerophosphoglycerols	38.453	1	2	128369	128363	124377	0.0181313	0.0181313
M561T39	[M-H]-	Fahfa 36:2	76943.3	34868.8	77455.1	95051.7	108667	122993	1.20243	0.579309	0.0478918	561.49	39.225	4.27011			Lipids and lipid-like molecules	Fatty Acyls	Fatty acids and conjugates	48.433	3	3	82014.2	83928.9	82016.4	0.0133669	0.0133669
M158T200	[M-H]-	N-isovaleroylglycineN-伊索瓦莱-甘氨酸	81945.4	84589.4	84974.6	53170.9	11307.6	60003.2	1.71053	2.02045	0.0500053	158.082	199.542	0.964764	HMDB0000678		Organic acids and derivatives	Carboxylic acids and derivatives	Amino acids, peptides, and analogues	200.787	3	3	57470.3	55509.7	55476.8	0.0203296	0.0203296
M351T127	[M-H]-	Prostaglandin e2	207738	235077	46370.6	726615	378910	411285	3.91164	0.322509	0.0525455	351.217	126.668	0.885076	HMDB0001220	C00584	Lipids and lipid-like molecules	Fatty Acyls	Eicosanoids	130.967	3	3	381111	379509	379503	0.00243762	0.00243762
M841T143	[M+Hac-H]-	Pc(16:0e/8-hepe)	423462	540066	471965	688935	542458	697711	1.92041	0.744124	0.0533901	840.578	142.922	1.21707			Lipids and lipid-like molecules	Glycerophospholipids	Glycerophosphocholines	143.521	3	2	578066	576007	576007	0.00206159	0.00206159
M205T33_2	[M-H]-	2,4-di-tert-butylphenol	81254.6	64470.1	47388.9	137669	84562.5	119065	1.40927	0.565824	0.0547606	205.16	33.01	1.04887			Benzenoids	Benzene and substituted derivatives	Phenylpropanes	34.347	3	3	117181	118132	118142	0.0046854	0.0046854
M109T26	[M-H]-	Hydroquinone对苯二酚	19258.9	14905.9	7945.97	88568.2	28347.6	90468.7	1.56072	0.203057	0.0560209	109.029	26.428	7.11824	HMDB0002434	C00530	Benzenoids	Phenols	Benzenediols	27.555	3	3	43580.3	43348.1	43024.3	0.0064473	0.0064473
M585T40	[M-H]-	Fahfa 38:4	18939.1	18976.1	25306.9	33640.5	67008.6	89514.7	1.30509	0.332461	0.0609965	585.488	40.3055	2.81148			Lipids and lipid-like molecules	Fatty Acyls	Fatty acids and conjugates	48.656	3	3	52239.8	44014	52329.9	0.0964177	0.0964177
M179T302	[M-H]-	D-Mannose	752850	763529	972799	1.9899e+06	1.91862e+06	4.08141e+06	8.37968	0.311539	0.0618595	179.056	302.4	1.25858	HMDB0062473	C00936	Organic oxygen compounds	Organooxygen compounds	Carbohydrates and carbohydrate conjugates	312.075	3	3	1.40229e+06	1.40228e+06	1.40846e+06	0.0025393	0.0025393
M172T53_2	[M-H]-	8-hydroxyquinoline-2-carbaldehyde	290728	199222	287672	198000	35308.8	114335	3.06854	2.23683	0.0618835	172.04	52.639	3.04206			Organoheterocyclic compounds	Quinolines and derivatives	Hydroxyquinolines	53.456	2	3	155868	155954	158040	0.00785469	0.00785469
M259T484	[M-H]-	Glucose 1-phosphate葡萄糖 1 磷酸	33927.6	23501.1	29607	39733.6	92584.4	77504.1	1.34298	0.414807	0.0628393	259.023	484.278	2.14068	HMDB0001586	C00103	Organic oxygen compounds	Organooxygen compounds	Carbohydrates and carbohydrate conjugates	486.34	3	3	51363.5	51189.8	51362.5	0.00194981	0.00194981
M147T259	[M-H]-	3-hydroxyglutaric acid3-羟基葡萄酸	333549	232386	194542	327696	399189	443933	2.21023	0.649527	0.0630156	147.045	259.062	0.857223	HMDB0000428		Organic acids and derivatives	Hydroxy acids and derivatives	Beta hydroxy acids and derivatives	273.58	3	3	323985	317517	317550	0.0116519	0.0116519
M882T196	[M-H]-	Pi 38:6	327436	440249	292867	251559	37507.3	185105	3.53828	2.23664	0.0648483	881.522	195.842	1.37387						196.469	3	3	252350	250224	250345	0.00475686	0.00475686
M309T45	[M-H]-	Eicosenoic acid	390013	293299	281976	521321	782206	456814	3.36777	0.548353	0.0654358	309.279	45.176	1.34895		C16526	Lipids and lipid-like molecules	Fatty Acyls	Fatty acids and conjugates	46.246	3	3	522697	551795	551802	0.0309946	0.0309946
M843T144	[M+Hac-H]-	Pc(16:0e/5,6-eet)	187289	208251	192189	257381	396905	265983	2.12582	0.638649	0.0718495	842.591	144.137	0.283887			Lipids and lipid-like molecules	Glycerophospholipids	Glycerophosphocholines	144.226	2	3	242017	239626	239625	0.00574234	0.00574234
M767T38_2	[M-H]-	Pg 36:5	164675	112935	39723.9	191438	213640	181096	2.02156	0.541365	0.0751793	767.487	37.657	1.51323			Lipids and lipid-like molecules	Glycerophospholipids	Glycerophosphoglycerols	47.669	3	3	196322	195962	202411	0.0182813	0.0182813
M283T221	[M-H]-	Xanthosine	211148	222307	210769	236582	246135	297042	1.14147	0.826183	0.0776585	283.068	221.152	0.236931	HMDB0000299	C01762	"Nucleosides, nucleotides, and analogues"	Purine nucleosides		221.976	3	3	247217	247972	247217	0.00176063	0.00176063
M760T144_2	[M-H]-	2-oleoyl-1-palmitoyl-sn-glycero-3-phosphoserine	164398	136049	142315	112586	14924.6	94784	2.25192	1.99178	0.0782854	760.494	143.647	0.141796	HMDB0012357		Lipids and lipid-like molecules	Glycerophospholipids	Glycerophosphoserines	145.44	3	3	102200	105611	102241	0.0189382	0.0189382
M187T286	[M-H]-	Gly-Leu	6674.61	4941.76	5101.5	28611.2	27795.9	80065.1	1.26207	0.1225	0.0822376	187.109	285.807	0.62264	HMDB0000759	C02155	Organic acids and derivatives	Carboxylic acids and derivatives	Amino acids, peptides, and analogues	286.434	3	3	26491	26597.6	26491.3	0.00231661	0.00231661
M129T60	[M-H]-	Ketoleucine	193513	168230	38415.8	290501	440446	222591	3.00928	0.419656	0.0832339	129.055	59.698	1.91347	HMDB0000695	C00233	Organic acids and derivatives	Keto acids and derivatives	Short-chain keto acids and derivatives	71.371	3	3	247948	247948	251210	0.0075627	0.0075627
M93T27	[M-H]-	Phenol	63792.4	116453	71713.3	31063.2	18421.2	62284.6	1.64729	2.25428	0.0894985	93.0343	27.1235	1.55239	HMDB0000228	C00146	Benzenoids	Phenols	1-hydroxy-4-unsubstituted benzenoids	42.884	3	3	71399.3	71395.2	72556	0.00931953	0.00931953
M534T34	[M-H]-	N-(1.3-dihydroxyoctadeca-4.14-dien-2-yl)palmitamide棕榈酰胺	921748	978065	939092	702365	53500.3	675106	5.71429	1.9839	0.0918245	534.489	34.496	3.41044			Lipids and lipid-like molecules	Sphingolipids	Ceramides	36.487	2	3	552482	568457	568576	0.0164383	0.0164383
M333T127	[M-H]-	Prostaglandin a2	84889.9	40966	11029	177216	76345.1	121655	1.8466	0.364816	0.0932531	333.207	126.668	1.82318	HMDB0002752	C05953	Lipids and lipid-like molecules	Fatty Acyls	Eicosanoids	131.617	3	3	81363.2	84878.7	84923.3	0.024398	0.024398
M103T240_2	[M-H]-	Beta-hydroxybutyrate贝塔-羟基丁酸盐	11426.9	10317.1	7696.01	160373	299884	44636.2	2.79904	0.0583094	0.0982534	103.04	239.817	2.19375	HMDB0000011	C01089	Organic acids and derivatives	Hydroxy acids and derivatives	Beta hydroxy acids and derivatives	240.384	3	3	98898.2	98898.2	98847.3	0.00029737	0.00029737
M529T408	[M-H]-	1-(1,2-dihexanoylphosphatidyl)inositol	921.427	884.148	674.065	839.942	885.488	778.378	0.0685987	0.990348	0.927364	529.224	407.836	1.22059			Lipids and lipid-like molecules	Glycerophospholipids	Glycerophosphoinositols	407.995	2	0	908.519	840.26	907.673	0.0442329	0.0442329
M372T486	[M-2H]2-	1-(1,2r-dioctanoylphosphatidyl)inositol-3,4-bisphosphate	2108.91	2271.24	1292.57	937.064	2637.89	2062.08	0.138685	1.00633	0.984724	372.109	485.68	2.73284			Lipids and lipid-like molecules	Glycerophospholipids	Glycerophosphoinositol phosphates	487.356	3	0	1804.23	1800.74	1640.4	0.0535295	0.0535295
M329T126	[M-H]-	11beta-hydroxyprogesterone	182624	32486.1	63034.9	98465.1	192600	75975.2	1.22138	0.757805	0.636852	329.233	126.088	2.30031	HMDB0004031	C05498	Lipids and lipid-like molecules	Steroids and steroid derivatives	Pregnane steroids	129.783	3	3	126582	122192	126536	0.0201525	0.0201525
M160T216	[M-H-C2H2O]-	1-(2,8-dihydroxyquinolin-5-yl)ethan-1-one	2805.85	10949.7	9987.93	922.77	7760.82	8725.04	0.374249	1.36389	0.584414	160.025	216.219	4.33845			Organoheterocyclic compounds	Quinolines and derivatives	Quinolones and derivatives	218.056	2	1	6233.03	2780.28	6234.12	0.392282	0.392282
M835T138	[M-H]-	1,2-di(4z,7z,10z,13z,16z,19z-docosahexaenoyl)-sn-glycero-3-phosphoethanolamine	28097.8	35250.2	23432.9	39726.1	4665.65	115061	0.674094	0.544243	0.500544	834.51	137.887	0.0656085	HMDB0009705		Lipids and lipid-like molecules	Glycerophospholipids	Glycerophosphoethanolamines	139.227	2	3	40697.7	40822.2	40696.7	0.00177169	0.00177169
M384T439	[M-2H]2-	1,2-dihexanoylphosphatidylinositol-3,4,5-triphosphate	1826.27	1603.11	1223.24	1375.97	2986.64	937.19	0.156092	0.877886	0.75571	384.031	438.827	1.34351			Lipids and lipid-like molecules	Glycerophospholipids	Glycerophosphoinositol phosphates	439.993	2	0	1830.93	1758.66	1831.15	0.0231264	0.0231264
M734T46	[M-H]-	1,2-dilinolenoyl-sn-glycero-3-phosphoethanolamine	74241.9	365390	91742.5	210367	43944.2	42939.9	1.5701	1.78763	0.51527	734.478	46.408	2.06228	HMDB0009161		Lipids and lipid-like molecules	Glycerophospholipids	Glycerophosphoethanolamines	47.233	3	3	191685	177481	175303	0.0490185	0.0490185
M770T68	[M-H]-	1,2-dilinoleoyl-sn-glycero-3-phospho-(1'-rac-glycerol)	1.61889e+06	2.04704e+06	78548.6	1.55615e+06	635812	1.29469e+06	3.86609	1.07395	0.902309	769.504	68.146	5.4143			Lipids and lipid-like molecules	Glycerophospholipids	Glycerophosphoglycerols	69.181	3	2	1.44463e+06	1.46913e+06	1.46896e+06	0.00965073	0.00965073
M381T277_2	[M-H-C14H26O]-	1,2-dimyristoyl-sn-glycero-3-phosphate	115.828	662.058	1579.91	867.196	2425.2	2324.89	0.204073	0.41974	0.175194	381.224	276.775	4.01064			Lipids and lipid-like molecules	Glycerophospholipids	Glycerophosphates	277.379	0	1	644.739	358.893	325.136	0.396439	0.396439
M417T55	[M-H-C18H34O2]-	1,2-dioleoyl-sn-glycero-3-phosphate	19201.1	11362.4	6693.04	14930.8	19935.2	12012.1	0.389735	0.794753	0.499139	417.24	55.266	4.47653	HMDB0007865		Lipids and lipid-like molecules	Glycerophospholipids	Glycerophosphates	67.961	3	3	14318.9	13975.5	14315.1	0.0138837	0.0138837
M757T111	[M-H]-	1,2-dioleoyl-sn-glycero-3-phosphoethanolamine-n-methyl	7472.34	10279.9	4169.8	1756.67	4080.43	5576.56	0.419713	1.92069	0.168473	756.552	110.875	0.221104	HMDB0010565		Lipids and lipid-like molecules	Glycerophospholipids	Glycerophosphoethanolamines	117.108	2	0	3469.05	3988.69	5164.07	0.206402	0.206402
M770T38_1	[M-H-NH3]-	1,2-dioleoyl-sn-glycero-3-phospho-l-serine	2.41675e+06	2.10464e+06	16679.5	3.10652e+06	7.79648e+06	2.78616e+06	12.7441	0.331508	0.162842	769.504	38.199	0.518567	HMDB0012390		Lipids and lipid-like molecules	Glycerophospholipids	Glycerophosphoserines	55.642	3	3	5.30517e+06	5.25028e+06	5.24915e+06	0.00607863	0.00607863
M327T76	[M-H]1-	12-hete-[d8]	22772.3	15017.3	2881.01	4649.78	56762.1	7908.66	0.89194	0.586703	0.620434	327.289	76.257	2.954			Lipids and lipid-like molecules	Fatty Acyls	Eicosanoids	76.81	1	2	19684.2	19682.8	17988.2	0.0511962	0.0511962
M279T67	[M-H]-	12s-hydroxy-5z,8e,10e-heptadecatrienoic acid	197661	103671	51755.6	335784	855506	304850	4.41364	0.235999	0.106665	279.199	66.762	2.53153	HMDB0012535	C20388	Lipids and lipid-like molecules	Fatty Acyls	Fatty acids and conjugates	69.342	3	2	282257	282202	285285	0.00622905	0.00622905
M319T55	[M-H]-	12s-hydroxy-5z,8z,10e,14z-eicosatetraenoic acid	1.99767e+06	1.59311e+06	883819	3.19248e+06	555787	3.06431e+06	4.91854	0.656814	0.443729	319.228	55.402	0.549353		C14777	Lipids and lipid-like molecules	Fatty Acyls	Eicosanoids	57.722	3	3	2.08787e+06	2.09672e+06	2.09676e+06	0.00244457	0.00244457
M723T36	[M-2H]2-	1',3'-bis[1,2-dilinoleoyl-sn-glycero-3-phospho]-sn-glycerol	178262	237512	69401.3	750533	195458	214620	2.57752	0.418035	0.298213	723.499	35.923	2.34101	HMDB0010692		Lipids and lipid-like molecules	Glycerophospholipids	Glycerophosphoglycerophosphoglycerols	37.413	3	3	281917	282026	272723	0.0191467	0.0191467
M293T55	(M-H)-	13-OxoODE	475969	115762	137755	258278	122842	132232	1.5304	1.42103	0.593791	293.212	55.259							56.495	3	3	188622	188614	189603	0.00301072	0.00301072
M519T497	[M-H]-	1-[4,5-dihydroxy-6-(hydroxymethyl)-3-[(e)-3-(4-hydroxyphenyl)prop-2-enoyl]oxyoxan-2-yl]oxy-6-hydroxy-7-methylidene-4a,5,6,7a-tetrahydro-1h-cyclopenta[c]pyran-4-carboxylic acid	1076.6	1471.27	752.145	875.54	1917.25	1569.98	0.1295	0.756402	0.392735	519.157	496.871	4.16539			Phenylpropanoids and polyketides	Cinnamic acids and derivatives	Hydroxycinnamic acids and derivatives	498.357	3	3	1356.67	1468.65	1472.54	0.0459324	0.0459324
M387T55	[M-H]-	15-ketolatanoprost (free acid)	4041.77	1687.6	3952.12	3605.27	1820.33	2322.63	0.231979	1.24951	0.528902	387.213	54.69	8.23569			Lipids and lipid-like molecules	Fatty Acyls	Eicosanoids	55.266	2	2	2546.92	2393.21	2415.91	0.0338386	0.0338386
M544T237	[M-H]-	1-(5z,8z,11z,14z-eicosatetraenoyl)-sn-glycero-3-phosphoserine	54867.4	43420.7	39465.9	82133.9	45871.1	79196.7	0.819207	0.66483	0.137973	544.268	236.758	1.02913						238.175	3	3	55448.9	56105.4	55438.5	0.00686356	0.00686356
M369T32	[M-H]-	16-phenoxytetranorprostaglandin a2	8388.16	11661	3217.89	6694.2	8688.96	5875.19	0.249155	1.09449	0.809183	369.172	31.691	0.561639			Lipids and lipid-like molecules	Fatty Acyls	Eicosanoids	36.487	2	0	8576.13	8727.49	8581.95	0.00993905	0.00993905
M355T26	[M-H-H2O]-	16-phenyltetranorprostaglandin f2.alpha.	33286.4	65477.1	18950.7	26045.7	57483.2	31754.6	0.630664	1.02108	0.963878	355.193	25.8535	1.61971			Lipids and lipid-like molecules	Fatty Acyls	Eicosanoids	34.414	3	3	49928.2	49986.2	46790.6	0.0373905	0.0373905
M451T27	[M-H-H2O]-	18.beta.-glycyrrhetinic acid	1901.79	3589.64	2507.72	3282.53	2662.7	3645.57	0.0875101	0.834045	0.405397	451.325	26.544	0.865561			Lipids and lipid-like molecules	Prenol lipids	Triterpenoids	27.048	2	0	2484.84	2659.67	2655.09	0.0383251	0.0383251
M476T193_2	[M]-	1-(9z,12z-octadecadienoyl)-2-hydroxy-sn-glycero-3-phosphoethanolamine	338461	188729	110796	693818	171634	397857	2.58028	0.505012	0.275822	476.278	193.381	1.25313			Lipids and lipid-like molecules	Fatty Acyls	Lineolic acids and derivatives	202.087	3	3	459967	459427	396537	0.0831342	0.0831342
M624T173	[M+HCO2]-	1-behenoyl-2-hydroxy-sn-glycero-3-phosphocholine	2436.93	2001.89	1381.78	2462.92	8521.94	4726.08	0.40576	0.370481	0.139969	624.435	173.395	0.968696	HMDB0010398		Lipids and lipid-like molecules	Glycerophospholipids	Glycerophosphocholines	173.955	3	3	6164.16	6165.24	6220.76	0.00523516	0.00523516
M176T272	[M-H-H2O]-	1-deoxy-1-(methylamino)-d-galactitol	2661.28	4619.57	5587.54	9232.79	1891.54	4174.86	0.226508	0.841116	0.74593	176.093	272.419	2.33196			Organic oxygen compounds	Organooxygen compounds	Carbohydrates and carbohydrate conjugates	273.519	2	3	4319.63	4319.97	4398.7	0.0104811	0.0104811
M213T350	[M-H]-	1-Deoxy-D-xylulose 5-phosphate	1104.42	1305.38	1520.35	2476.46	5961.99	1604.53	0.314451	0.391333	0.202069	213.016	350.21	7.00096	HMDB0001213	C11437	Organic oxygen compounds	Organooxygen compounds	Carbohydrates and carbohydrate conjugates	351.728	3	3	2912.16	2715.53	2720.77	0.0402621	0.0402621
M671T148	[M-H]-	1-Hexadecanoyl-2-(9Z,12Z-octadecadienoyl)-sn-glycero-3-phosphoric acid	4614.73	4726.55	1234.7	5541.02	4175.08	4414.45	0.211164	0.748448	0.386697	671.467	147.856	2.96822						149.976	3	3	4220.22	4115.48	4111.58	0.0148531	0.0148531
M409T250	[M-H]-	1-hexadecanoyl-2-sn-glycero-3-phosphate	4944.2	2988.38	2986.24	3145.34	2685.53	3232.95	0.20776	1.20466	0.410856	409.235	249.841	2.96337			Lipids and lipid-like molecules	Glycerophospholipids	Glycerophosphates	252.9	2	2	3547.07	2913.29	3554.81	0.110283	0.110283
M395T200	[M-H]-	1-hexadecyl lysophosphatidic acid	1877.15	1835.61	1079.57	897.821	2355.89	810.444	0.14625	1.17917	0.689246	395.257	199.54	6.62693	HMDB0062325		Lipids and lipid-like molecules	Glycerophospholipids	Glycerophosphates	200.787	2	2	1756.15	1738.11	1614.42	0.0453052	0.0453052
M188T109	[M-H]-	1h-indole-3-propanoic acid	6445.03	4524.05	3460.74	7401.83	5269.2	3846.05	0.0752392	0.87363	0.634162	188.071	109.103	1.82262	HMDB0002302		Organoheterocyclic compounds	Indoles and derivatives	Indolyl carboxylic acids and derivatives	109.529	2	0	4992.33	5017.48	4170.7	0.101927	0.101927
M181T280	[M-H]-	1-methyluric acid	149727	134271	130509	122508	72778.5	131069	1.61302	1.27011	0.198767	181.048	279.839	0.889679	HMDB0003099	C16359	Organoheterocyclic compounds	Imidazopyrimidines	Purines and purine derivatives	280.419	3	3	128436	126703	128438	0.00783043	0.00783043
M424T206	[M-H]-	1-myristoyl-2-hydroxy-sn-glycero-3-phosphoethanolamine	1858.53	741.431	1002.11	1094.93	2876.48	1491.52	0.17663	0.659366	0.385161	424.246	205.893	4.43577	HMDB0011500		Lipids and lipid-like molecules	Glycerophospholipids	Glycerophosphoethanolamines	206.022	3	2	1003.74	987.511	987.255	0.00951102	0.00951102
M403T33_2	[M-H]-	1-o-(9z-octadecenyl)-sn-glycero-2,3-cyclic-phosphate	23297.5	24563.6	23891.5	8882.05	14089.6	24705.5	0.723991	1.50497	0.160859	403.263	33.104	0.429157						34.347	3	0	28751.7	24939.1	24942.1	0.0839469	0.0839469
M584T220	[M+HCO2]-	1-o-hexadecyl-2-deoxy-2-thio-s-acetyl-sn-glyceryl-3-phosphorylcholine	9005.48	10094.9	9878.25	8934.73	4299.87	6545.22	0.478697	1.46506	0.0902541	584.321	219.916	5.054			Organic nitrogen compounds	Organonitrogen compounds	Quaternary ammonium salts	221.142	3	3	8557.44	7378.14	8535.07	0.0826913	0.0826913
M777T67	[M+HCO2]-	1-oleoyl-2-myristoyl-sn-glycero-3-phosphocholine	1.4358e+06	268673	45539.8	178672	53375	80687.8	4.13519	5.59584	0.330344	776.556	67.494	0.215343	HMDB0008097		Lipids and lipid-like molecules	Glycerophospholipids	Glycerophosphocholines	70.865	3	2	178621	178730	200295	0.0671511	0.0671511
M435T192	[M-H]-	1-oleoyl-l-.alpha.-lysophosphatidic acid	2238.16	807.555	569.407	3407.46	5093.83	2687.72	0.347901	0.323096	0.045992	435.253	192.174	0.489269			Lipids and lipid-like molecules	Glycerophospholipids	Glycerophosphates	194.384	2	3	3080.23	3393.39	3050.08	0.0598834	0.0598834
M556T186	[M+Cl]-	1-oleoyl-sn-glycero-3-phosphocholine	7567.37	7852.43	4039.24	8054.44	11653.2	19865.8	0.483703	0.49172	0.144535	556.317	186.185	4.87047	HMDB0002815		Lipids and lipid-like molecules	Glycerophospholipids	Glycerophosphocholines	191.844	1	2	12506.9	8550.91	11044.6	0.186927	0.186927
M478T199_2	[M-H]-	1-oleoyl-sn-glycero-3-phosphoethanolamine	449054	417906	352807	827270	178531	979854	2.60596	0.61429	0.360224	478.295	198.787	0.934938	HMDB0011506		Lipids and lipid-like molecules	Glycerophospholipids	Glycerophosphoethanolamines	200.157	3	3	542562	542713	548319	0.00602581	0.00602581
M495T153	(M+CH3COO)-	1-Oleoyl-sn-glycerol 3-phosphate	25443.4	24583.7	8058.73	23527.4	33969.3	15886.5	0.552765	0.791542	0.544614	495.276	153.252							155.936	3	3	18442.9	19772	18438.3	0.0407045	0.0407045
M783T194	[M-H]-	1-palmitoyl-2-arachidonoyl-sn-glycero-3-phosphoserine	122136	126393	106050	126707	42750.7	137566	1.34649	1.15489	0.6317	782.502	194.154	0.43159	HMDB0012361		Lipids and lipid-like molecules	Glycerophospholipids	Glycerophosphoserines	195.698	3	3	115453	116717	116749	0.00635547	0.00635547
M483T161	[M-H]-	1-palmitoyl-2-hydroxy-sn-glycero-3-phospho-(1'-rac-glycerol)	437265	389378	187820	494141	96215.1	745801	1.78505	0.75924	0.62686	483.272	160.652	2.06198			Lipids and lipid-like molecules	Glycerophospholipids	Glycerophosphoglycerols	162.546	3	3	409507	413296	413285	0.00530211	0.00530211
M452T201	[M-H]-	1-palmitoyl-2-hydroxy-sn-glycero-3-phosphoethanolamine	1.02615e+06	1.01406e+06	789853	1.59731e+06	377995	1.88372e+06	3.02248	0.733365	0.504259	452.278	201.393	0.414416	HMDB0011503		Lipids and lipid-like molecules	Glycerophospholipids	Glycerophosphoethanolamines	202.767	3	3	1.15443e+06	1.15888e+06	1.15448e+06	0.00221116	0.00221116
M746T38	[M-H]-	1-palmitoyl-2-linoleoyl-sn-glycero-3-phospho-(1'-rac-glycerol)	838045	850603	503221	806010	417138	598918	3.17718	1.20296	0.483712	745.503	38.35	0.238436			Lipids and lipid-like molecules	Glycerophospholipids	Glycerophosphoglycerols	54.962	3	3	778999	756077	779170	0.0172204	0.0172204
M748T37	[M-H]-	1-palmitoyl-2-oleoyl-phosphatidylglycerol	2.33317e+06	2.70489e+06	1.6509e+06	4.31297e+06	697804	3.69655e+06	4.85125	0.768201	0.592552	747.518	37.194	1.41113			Lipids and lipid-like molecules	Glycerophospholipids	Glycerophosphoglycerols	38.33	1	3	2.95863e+06	2.9522e+06	2.95863e+06	0.00125459	0.00125459
M811T193	[M-H]-	1-stearoyl-2-arachidonoyl-sn-glycero-3-phosphoserine	345059	411991	243233	291435	266405	294251	1.93394	1.17392	0.377849	810.531	193.108	2.1218	HMDB0012383		Lipids and lipid-like molecules	Glycerophospholipids	Glycerophosphoserines	194.418	3	3	347027	352101	346942	0.00847226	0.00847226
M822T63	[M-H]-	1-stearoyl-2-docosahexaenoyl-sn-glycero-3-phospho-(1'-sn-glycerol)	114327	145797	15891.3	46320.7	35269	55821.4	1.44723	2.00868	0.30787	821.535	63.159	2.96374			Lipids and lipid-like molecules	Glycerophospholipids	Glycerophosphoglycerols	63.322	0	2	86854	86171.1	86853.2	0.0045485	0.0045485
M437T245	[M-H]-	1-stearoyl-2-hydroxy-sn-glycero-3-phosphate	8939.01	8774.78	7525.02	7510.09	4938.18	5881.6	0.417999	1.37692	0.0578552	437.266	244.607	3.76579			Lipids and lipid-like molecules	Glycerophospholipids	Glycerophosphates	247.051	1	3	7416.61	7518.28	7519.89	0.00790479	0.00790479
M480T198_2	[M-H]-	1-stearoyl-2-hydroxy-sn-glycero-3-phosphoethanolamine	2.25938e+06	2.26568e+06	1.84864e+06	2.45974e+06	1.2232e+06	2.47253e+06	4.58205	1.03545	0.875792	480.31	197.82	0.182032	HMDB0011130		Lipids and lipid-like molecules	Glycerophospholipids	Glycerophosphoethanolamines	198.877	3	3	2.24951e+06	2.24949e+06	2.25724e+06	0.00198425	0.00198425
M743T148	[M-H]-	1-stearoyl-2-linoleoyl-sn-glycero-3-phosphoethanolamine	182536	217844	154459	259773	223574	176162	0.842348	0.841289	0.314639	742.539	147.856	3.82396	HMDB0008994		Lipids and lipid-like molecules	Glycerophospholipids	Glycerophosphoethanolamines	148.015	3	3	182604	182594	183995	0.0044018	0.0044018
M787T197	[M-H]-	1-stearoyl-2-linoleoyl-sn-glycero-3-phospho-l-serine	36623.8	39871.8	31136.6	40971.4	154201	39610.1	1.5294	0.458433	0.327828	786.53	196.874	2.92094	HMDB0012380		Lipids and lipid-like molecules	Glycerophospholipids	Glycerophosphoserines	198.237	3	3	58430.9	58601.6	59112.1	0.00603661	0.00603661
M769T161	[M+Cl]-	1-stearoyl-2-myristoyl-sn-glycero-3-phosphocholine	69245.7	91111	21258.5	87133.9	50075.8	84079.1	0.66407	0.820716	0.608115	768.534	161.266	0.789853	HMDB0008031		Lipids and lipid-like molecules	Glycerophospholipids	Glycerophosphocholines	161.896	1	1	69517.3	69508.4	71028.7	0.0124997	0.0124997
M401T100_2	[M-H]-	22beta-Hydroxycholesterol	2906.27	981.838	2668.04	2195.81	32942.5	9492.97	0.829493	0.146896	0.243856	401.327	99.659	0.156644		C05502	Lipids and lipid-like molecules	Steroids and steroid derivatives	Bile acids, alcohols and derivatives	100.408	2	2	8861.52	9367	9355.96	0.0313985	0.0313985
M337T42	[M-H]-	2-(2-hydroxybut-3-en-2-yl)-3a,6,6,9a-tetramethyl-2,4,5,5a,7,8,9,9b-octahydro-1h-benzo[e][1]benzofuran-4,5-diol	19389.2	25445.4	50348.5	23674	21630.3	69907	0.659607	0.826161	0.734959	337.237	41.516	0.558834						53.311	3	3	23757.7	21921.6	21953.5	0.0466178	0.0466178
M509T245	[M-H]-	2-[(2r,4as,8s,8as)-8-[2-[(4as,7r,8ar)-7-(1-carboxyethenyl)-1-hydroxy-4a-methyl-2-oxo-6,7,8,8a-tetrahydro-5h-naphthalen-1-yl]ethyl]-4a-methyl-7-oxo-1,2,3,4,8,8a-hexahydronaphthalen-2-yl]prop-2-enoic acid	778.068	658.331	574.435	274.744	355.939	272.332	0.15103	2.2268	0.00478166	509.275	245.074	1.0836			Lipids and lipid-like molecules	Prenol lipids	Sesquiterpenoids	245.107	0	2	568.268	568.141	545.943	0.0229188	0.0229188
M677T503	[M-H]-	2-(3,4-dihydroxyphenyl)ethyl (4s,5z,6s)-4-[2-[2-(3,4-dihydroxyphenyl)ethoxy]-2-oxoethyl]-5-(2-hydroxyethylidene)-6-[(2s,3r,4s,5s,6r)-3,4,5-trihydroxy-6-(hydroxymethyl)oxan-2-yl]oxy-4h-pyran-3-carboxylate	248.27	412.347	279.104	372.661	799.447	598.656	0.109704	0.530687	0.105984	677.191	503.375	2.65566			Lipids and lipid-like molecules	Prenol lipids	Terpene glycosides	504.262	1	2	595.305	574.887	594.764	0.0197767	0.0197767
M149T98_2	[M-H]-	2,3-dimethylbenzoic acid	947494	428523	601773	1.23601e+06	173831	1.15049e+06	2.61445	0.772474	0.630401	149.061	98.263	1.75899			Benzenoids	Benzene and substituted derivatives	Benzoic acids and derivatives	104.349	3	3	652779	652660	659883	0.00631397	0.00631397
M265T419	[M-H]-	2,3-diphospho-d-glyceric acid	18358.9	16734.3	14001.4	16585.2	410.38	11976.7	0.690713	1.69454	0.24897	264.934	418.769	0.372846	HMDB0001294	C01159	Organic oxygen compounds	Organooxygen compounds	Carbohydrates and carbohydrate conjugates	419.29	2	3	10860.8	10994.6	10865.4	0.00696224	0.00696224
M189T73	[M-H]-	2,4-dichlorobenzoic acid	1255.23	338.138	728.2	1594.94	15042	3925.96	0.573697	0.112901	0.2174	189.004	73.4595	0.415406		C06670	Benzenoids	Benzene and substituted derivatives	Benzoic acids and derivatives	78.78	2	1	3615.69	3383.59	3393.94	0.0378464	0.0378464
M213T21	[M-H]-	2,4-dihydroxybenzophenone	4148.13	4455.93	4241.67	3998.94	3751.93	4535.07	0.202525	1.04556	0.49441	213.055	21.061	4.55484		C14215	Benzenoids	Benzene and substituted derivatives	Benzophenones	23.238	3	3	4145.51	4198.17	4076.71	0.0147112	0.0147112
M191T284	[M+HCO2]-	2,4-o-ethylidene-d-erythrose	7231.3	4099.01	4113.19	5712.84	3431.13	4813.33	0.200296	1.10648	0.708855	191.055	284.434	4.41361			Organoheterocyclic compounds	Dioxanes	1,3-dioxanes	286.738	3	3	4046.53	4150.39	4148.91	0.0144683	0.0144683
M291T31	[M-H]-	2,5-dihydroxy-3,6-diphenyl-1,4-benzoquinone	2689.64	2210.94	865.619	17567.6	2426.78	17862.8	0.66303	0.152315	0.10521	291.054	30.914	0.323394		C08863	Organic oxygen compounds	Organooxygen compounds	Carbonyl compounds	32.227	3	1	7734.46	7876.27	7876.47	0.0104652	0.0104652
M220T13	[M-H-CH3]-	2,6-di-tert-butyl-4-methoxyphenol	173449	182763	758954	175891	262471	186881	3.74508	1.78357	0.450601	220.147	12.9665	1.06923			Benzenoids	Phenols	Methoxyphenols	31.704	2	1	182435	189058	182673	0.0203387	0.0203387
M202T341	[M-H]-	2,8-quinolinediol	1819.28	1764.64	3445.26	5477.06	4356.24	4496.68	0.287803	0.490523	0.0204958	202.048	341.136	2.80206			Organoheterocyclic compounds	Quinolines and derivatives	Quinolones and derivatives	346.341	1	2	5341.35	5418.75	5342.4	0.00826946	0.00826946
M522T239	[M-H]-	2-amino-3-[hydroxy-[2-hydroxy-3-[octadec-9-enoyl]oxypropoxy]phosphoryl]oxypropanoic acid	9195.26	8524.2	8571.36	14884.2	28358.8	8255.37	0.627434	0.510517	0.228704	522.283	238.822	1.10831			Lipids and lipid-like molecules	Glycerophospholipids	Glycerophosphoserines	242.381	3	3	14479.1	14479.2	14373.5	0.00422432	0.00422432
M747T140	[M-H]-	(2-aminoethoxy)[2-[docosa-4.7.10.13.16.19-hexaenoyloxy]-3-[hexadec-1-en-1-yloxy]propoxy]phosphinic acid	1.36444e+06	1.2023e+06	713256	1.10228e+06	978580	1.26991e+06	2.0593	0.978876	0.91719	746.515	139.554	0.0347855	HMDB0005780		Lipids and lipid-like molecules	Glycerophospholipids	Glycerophosphoethanolamines	140.457	3	3	1.1167e+06	1.12827e+06	1.11693e+06	0.00590499	0.00590499
M739T146	[M-H]-	2-arachidonoyl-1-palmitoyl-sn-glycero-3-phosphoethanolamine	1.6557e+06	1.72486e+06	974970	2.37546e+06	421604	2.04586e+06	3.6447	0.899358	0.814819	738.51	145.51	1.34584	HMDB0008937		Lipids and lipid-like molecules	Glycerophospholipids	Glycerophosphoethanolamines	146.126	3	3	1.6597e+06	1.70047e+06	1.66161e+06	0.013744	0.013744
M245T85	[M-H]-	2-chloro-2'-hydroxy-4'-methylbenzophenone	32834.7	36373.7	103442	33878.4	67027.8	44260.8	1.2137	1.18932	0.732266	245.029	84.694	0.63974			Benzenoids	Benzene and substituted derivatives	Benzophenones	85.33	3	3	39024.6	39025.3	38607.2	0.00620199	0.006202
M306T440	(M-H)-	2'-Deoxycytidine 5'-monophosphate (dCMP)	3088.49	1233.88	3363.67	2787.42	4071.7	2240.58	0.18228	0.844648	0.613394	306.05	440.317		HMDB0001202	C00239	"Nucleosides, nucleotides, and analogues"	Pyrimidine nucleotides	Pyrimidine deoxyribonucleotides	443.365	3	2	2274.37	2006.64	2273.69	0.0706569	0.0706569
M403T460	(M+NH4-2H)-	2'-Deoxycytidine diphosphate (dCDP)	732.501	1004.15	2746.15	1429.53	7683.56	1184.17	0.333721	0.43534	0.431601	403.04	460.208		HMDB0001245	C00705	Organic oxygen compounds	Organic oxoanionic compounds	Organic pyrophosphates	460.832	2	2	2537.92	2499.96	2547.83	0.00999275	0.00999275
M213T429	[M-H]-	2-Deoxyribose 5-phosphate	1169.62	3641.19	3033.35	1122.21	5443.3	3234.51	0.225764	0.800422	0.676737	213.016	428.649	0.00688352	HMDB0001031	C00673	Organic oxygen compounds	Organooxygen compounds	Carbohydrates and carbohydrate conjugates	430.346	2	1	2945.89	2947.39	2167.1	0.167512	0.167512
M835T193	[M-H]-	2-docosahexaenoyl-1-stearoyl-sn-glycero-3-phosphoserine	36687.5	161262	130795	81164.8	147516	107743	1.09502	0.977175	0.9545	834.529	192.525	0.659782	HMDB0010167		Lipids and lipid-like molecules	Glycerophospholipids	Glycerophosphoserines	201.61	3	3	126354	126344	124615	0.0079606	0.0079606
M307T295	[M-2H]2-	2''-galloylhyperin	1151.96	445.44	983.4	1477.88	5192.86	1913.28	0.316291	0.300652	0.168422	307.043	294.514	9.56664			Phenylpropanoids and polyketides	Flavonoids	Flavonoid glycosides	305.353	1	1	2021.82	1941.97	1944.79	0.0230041	0.0230041
M144T67	[M-H-C7H14O]-	2-heptyl-4-hydroxyquinoline n-oxide	127748	84452.6	99996.5	107063	19594.7	100108	1.517	1.37674	0.407412	144.045	66.782	1.29646		C04284	Organoheterocyclic compounds	Quinolines and derivatives	4-hydroxy-2-alkylquinolines	67.755	2	3	79519.3	80250.6	79514.1	0.00531209	0.00531209
M117T267	[M-H]-	2-hydroxy-3-methylbutyric acid	4341.25	1985.27	1635.42	1923.23	1231.83	569.467	0.256189	2.13771	0.205488	117.055	266.579	5.70826	HMDB0000407		Lipids and lipid-like molecules	Fatty Acyls	Fatty acids and conjugates	267.495	1	3	2472.11	2251.69	2473.27	0.0531858	0.0531858
M186T251	[M-H]-	2-hydroxy-6-methylquinoline-3-carbaldehyde	5396.53	3616.54	3342.26	3033.05	3711.72	3054.3	0.231105	1.26087	0.279262	186.076	251.02	0.877856			Organoheterocyclic compounds	Quinolines and derivatives	Quinolones and derivatives	262.293	3	2	2833.07	3401.27	3422.74	0.103889	0.103889
M243T102	[M-H]-	2-hydroxymyristic acid	52754.7	34459.3	19095.7	65148.4	10923.3	37928.7	0.554803	0.932539	0.8961	243.196	102.241	3.37614	HMDB0002261		Lipids and lipid-like molecules	Fatty Acyls	Fatty acids and conjugates	104.349	3	3	35505.2	35505.9	34757.5	0.0122502	0.0122502
M237T151	[M-H]-	2-keto-3-deoxyoctonic acid	24100.4	18485.5	35621.1	28073.8	8690.98	31794.3	0.722622	1.14072	0.73212	237.062	150.867	0.0412444			Organic oxygen compounds	Organooxygen compounds	Carbohydrates and carbohydrate conjugates	151.285	2	3	20404.1	20952.9	20949.5	0.0152086	0.0152086
M129T297	[M-H]-	2-ketohexanoic acid	2839.53	2074.61	1776.73	1402.5	1193.25	1284.74	0.246728	1.72423	0.0438152	129.055	296.519	7.09812	HMDB0001864	C00902	Organic acids and derivatives	Keto acids and derivatives	Medium-chain keto acids and derivatives	298.081	2	3	1855.66	1623.1	1643.15	0.0754807	0.0754807
M715T149	[M-H]-	2-linoleoyl-1-palmitoyl-sn-glycero-3-phosphoethanolamine	214674	285896	142970	308173	118492	241669	0.991714	0.962902	0.910701	714.51	149.232	2.54298	HMDB0008928		Lipids and lipid-like molecules	Glycerophospholipids	Glycerophosphoethanolamines	149.757	3	3	212868	213064	217198	0.011407	0.011407
M296T228	[M-H]-	2-methylguanosine	4783.1	4229.24	4214.74	7363.46	1602.61	7112.08	0.204592	0.822675	0.641347	296.1	228.024	1.10534	HMDB0005862		"Nucleosides, nucleotides, and analogues"	Purine nucleosides		228.322	2	3	4185.65	4434.2	4415.46	0.0318541	0.0318541
M194T97	[M-H]-	2-(n-morpholino)ethanesulfonic acid	35012.1	30833.8	15931.4	31106.5	7591.15	21609.4	0.706423	1.35602	0.46892	194.049	97.011	1.24521			Organoheterocyclic compounds	Oxazinanes	Morpholines	105.629	3	3	18621.3	18967.1	18960.8	0.0104957	0.0104957
M789T142_1	[M-H]-	2-oleoyl-1-stearoyl-sn-glycero-3-phosphoserine	1.46973e+06	1.3119e+06	798677	1.42968e+06	135828	1.24819e+06	4.67327	1.27245	0.602305	788.525	141.767	0.825604	HMDB0010163		Lipids and lipid-like molecules	Glycerophospholipids	Glycerophosphoserines	143.521	3	3	1.03418e+06	1.04067e+06	1.04071e+06	0.00361601	0.00361601
M141T391	(M-H2O-H)-	2-Oxoadipic acid	71606.6	1.16109e+06	843814	1.29082e+06	511632	714398	2.05248	0.825044	0.731559	141.017	390.543		HMDB0000225	C00322	Organic acids and derivatives	Keto acids and derivatives	Medium-chain keto acids and derivatives	391.316	3	3	529625	311940	521512	0.271603	0.271603
M185T459	[M-H]-	2-phosphoglycerate	3454.17	11415.7	17521.6	4098.72	10206.1	5912.36	0.554009	1.60217	0.414077	184.985	458.828	1.28801	HMDB0000362	C00197	Organic oxygen compounds	Organooxygen compounds	Carbohydrates and carbohydrate conjugates	465.601	3	3	6689.58	6704.64	7443.58	0.0620569	0.0620569
M483T405	[M-H]-	[(2r,3s,4s,5r,6r)-3,4,5-trihydroxy-6-[2-(3-hydroxy-5-oxooxolan-3-yl)propoxy]oxan-2-yl]methyl (e)-3-(3,4-dihydroxyphenyl)prop-2-enoate	923.997	787.363	660.146	3165.66	6394.9	6149.5	0.468513	0.150955	0.0129276	483.143	405.072	5.36559			Phenylpropanoids and polyketides	Cinnamic acids and derivatives	Hydroxycinnamic acids and derivatives	407.447	0	2	3706.8	3765.76	3704.8	0.00929534	0.00929534
M593T166	[M-H]-	(2r,3s,4s,5r,6r)-6-[1,7-bis(4-hydroxyphenyl)heptan-3-yloxy]-5-[(2s,3r,4r)-3,4-dihydroxy-4-(hydroxymethyl)oxolan-2-yl]oxy-2-(hydroxymethyl)oxane-3,4-diol	16372.2	20785.9	14242.7	6011.41	5733.5	12161.9	0.758053	2.15005	0.0323643	593.274	166.069	1.80668			Phenylpropanoids and polyketides	Diarylheptanoids	Linear diarylheptanoids	174.566	3	2	14884	15030.1	15842.4	0.0338541	0.0338541
M485T13	[M-H]-	(2s,3r,4as,12br)-2,3,4a,8-tetrahydroxy-12b-(5-hydroxy-6-methyloxan-2-yl)oxy-3-methyl-2,4-dihydrobenzo[a]anthracene-1,7,12-trione	903.833	779.767	583.767	973	573.62	687.506	0.060221	1.01488	0.945015	485.139	13.373	1.94022			Benzenoids	Anthracenes	Anthraquinones	14.838	3	3	773.019	773.444	711.952	0.0469976	0.0469976
M785T308	[M-H]-	3-(1h-indol-3-ylmethyl)-6,18-dimethyl-9-(2-methylpropyl)-12-(1-phenylethyl)-15-propan-2-yl-1,4,7,10,13,16,19-heptazacyclotricosane-2,5,8,11,14,17,20-heptone	461.249	431.109	502.223	1153.88	316.246	1428.7	0.121568	0.481084	0.209007	785.42	307.976	1.53876			Organic acids and derivatives	Peptidomimetics	Hybrid peptides	308.518	2	0	708.569	708.23	720.04	0.00943829	0.00943829
M161T327	[M-H]-	3,4-dichlorophenol	14102.7	15905.8	12663.3	11653.6	18312.7	11515.6	0.366078	1.02868	0.878328	160.949	327.413	4.06885		C14462	Benzenoids	Benzene and substituted derivatives	Halobenzenes	333.275	3	3	10046.1	10121.7	8430.58	0.100211	0.100211
M181T342	[M-H]-	3,4-dihydroxyhydrocinnamic acid	58863.8	69150.7	74664.9	81013.9	63006.3	52972.6	0.798161	1.02887	0.850336	181.009	342.426	5.82665	HMDB0000423	C10447				346.594	3	3	73615.6	73691.6	70882.8	0.0220013	0.0220013
M303T30_2	[M-H]-	3,5,7,3',4'-pentahydroxyflavanone	6092.73	5106.2	2985.76	3173.04	11329	6521.48	0.363911	0.674707	0.4199	303.051	30.177	1.9593	HMDB0125371	C01617	Phenylpropanoids and polyketides	Flavonoids	Flavans	31.275	3	1	5592.89	6154.45	6148.06	0.0540454	0.0540454
M255T64	[M-H]-	3-(5-phenylthiophen-2-yl)prop-2-ynyl acetate	10064.3	4872.84	4745.42	6088.75	18065.2	2856.5	0.432931	0.728705	0.647339	255.052	63.838	0.154979			Organoheterocyclic compounds	Thiophenes	2,5-disubstituted thiophenes	66.363	2	3	4423.86	3610.02	4437.28	0.113974	0.113974
M539T60	[M+Cl]-	3.alpha.,4.beta.-galactotriose	3314.31	5407.23	4286.86	1220.42	794.974	492.055	0.453608	5.1879	0.00545281	539.123	59.982	2.45276			Organic oxygen compounds	Organooxygen compounds	Carbohydrates and carbohydrate conjugates	73.381	1	3	2898.37	2933.4	3175.53	0.0502678	0.0502678
M346T404	[M-H]-	3'-AMP	2353.75	2064.19	1176.46	3056.72	22027.7	6884.08	0.687997	0.174997	0.20435	346.056	404.03	2.18424	HMDB0003540	C01367				405.082	2	0	6882	6783.11	6868.34	0.00782917	0.00782917
M391T164	[M-H]-	3beta,12alpha-dihydroxy-5alpha-cholan-24-oic acid	6850.55	5267.48	1940.44	7364.68	1847.54	4149.15	0.206406	1.05217	0.919406	391.26	164.434	6.91158	HMDB0000348		Lipids and lipid-like molecules	Steroids and steroid derivatives	Bile acids, alcohols and derivatives	166.415	1	2	3238.54	3257.69	2866.88	0.0705912	0.0705912
M236T31_1	[M-H]-	3-(cyclohexylamino)-2-hydroxy-1-propanesulfonic acid	35482.5	35501.7	33837.1	38052.6	45286.2	49195.4	0.534374	0.7909	0.0492841	236.096	30.97	0.661014			Organic nitrogen compounds	Organonitrogen compounds	Cyclohexylamines	33.007	3	3	34181	33264.5	34165.4	0.0154914	0.0154914
M735T161	[2M-H]-	3-dehydroepiandrosterone sulfate	2472.98	1216.78	614.656	1977.22	427.314	3037.33	0.112646	0.790982	0.705823	735.335	161.278	6.40641	HMDB0001032	C04555	Lipids and lipid-like molecules	Steroids and steroid derivatives	Sulfated steroids	162.039	2	2	1668.3	1523.21	1665.13	0.0511868	0.0511868
M274T489	(M+NH4-2H)-	3-Deoxy-2-keto-6-phosphogluconic acid	9120.08	10001	8343.37	9051.48	14705.4	19967	0.402229	0.628134	0.164329	274.14	489.305		HMDB0001376	C04442	Organic acids and derivatives	Keto acids and derivatives	Medium-chain keto acids and derivatives	492.737	1	0	8663.49	9662.16	9637.87	0.0611186	0.0611186
M535T217	[2M-H]-	3-deoxy-d-glycero-d-galacto-2-nonulosonic acid	22589.6	16808	18128.1	27937.9	452.46	20687.1	0.598763	1.17214	0.754508	535.155	216.792	2.49696			Organic oxygen compounds	Organooxygen compounds	Carbohydrates and carbohydrate conjugates	217.373	2	3	16920.7	16699.9	16751.2	0.0068803	0.0068803
M921T231	[M-H]-	3-(galactosyl(1-2) glucuronyl)-22-ddmp soyasapogenol b	879.657	799.21	671.608	1165.32	382.974	921.985	0.0771508	0.951503	0.875388	921.497	230.605	3.42013			Lipids and lipid-like molecules	Prenol lipids	Terpene glycosides	231.281	1	0	835.235	840.325	840.323	0.00350372	0.00350372
M161T374	[M-H]-	3-hydroxy-3-methylglutaric acid	31487.6	17402.3	11497	104734	34826.5	37803.6	1.16159	0.340468	0.173551	161.046	373.743	1.44737	HMDB0000355	C03761	Lipids and lipid-like molecules	Fatty Acyls	Fatty acids and conjugates	374.637	2	1	35825.9	36454.9	36461.1	0.0100676	0.0100676
M169T59	(M-H2O-H)-	3-Hydroxycapric acid	121949	56777.1	41076.1	74342	21740.6	40856.1	1.17248	1.60511	0.396913	169.123	58.662		HMDB0002203		Organic acids and derivatives	Hydroxy acids and derivatives	Medium-chain hydroxy acids and derivatives	59.732	3	3	62290.1	61588.6	61597.5	0.00650985	0.00650985
M215T91	[M-H]-	3-hydroxydodecanoic acid	137486	19825.4	50161	48584.7	28885.1	36368.5	1.04962	1.82252	0.431714	215.165	91.057	2.03265	HMDB0000387		Organic acids and derivatives	Hydroxy acids and derivatives	Medium-chain hydroxy acids and derivatives	101.769	3	3	51262	47606.1	48044.8	0.0407627	0.0407627
M117T152	[M-H]-	3-hydroxyisovaleric acid	21869.2	18608.3	12832	18025.6	267718	85110.4	2.40017	0.143748	0.229212	117.055	152.274	1.6032	HMDB0000754		Lipids and lipid-like molecules	Fatty Acyls	Fatty acids and conjugates	167.587	3	3	73274.4	73773.3	73276	0.00391569	0.00391569
M335T373	[2M-H]-	3-hydroxymandelic acid	3126.21	2183.45	1876.31	4280.51	7646.86	5872.34	0.405539	0.403713	0.0274322	335.094	372.596	4.24138	HMDB0000750		Benzenoids	Phenols	1-hydroxy-4-unsubstituted benzenoids	374.483	3	3	4505.38	4605.49	4607.73	0.0127827	0.0127827
M263T45	[M-H]-	3-Methoxy-4-Hydroxyphenylglycol Sulfate	118319	98988	81360.6	100547	20486.8	99467.8	1.45696	1.35449	0.413468	263.022	44.693	3.77056			Benzenoids	Phenols	Methoxyphenols	49.032	3	3	95229.1	100545	100523	0.03101	0.03101
M115T231	[M-H]-	3-methyl-2-oxobutyric acid	13144.1	12800.4	14271.1	15405.7	40968.4	14210.3	0.724235	0.56975	0.311127	115.02	230.564	6.82518	HMDB0000019	C00141	Organic acids and derivatives	Keto acids and derivatives	Short-chain keto acids and derivatives	240.772	3	3	19537	16509	16533.3	0.0993475	0.0993475
M156T205	[M-H]-	3-methylcrotonylglycine	24299.2	22278.2	23501.8	13460.7	2249.32	9038.51	0.99203	2.83165	0.0103314	156.066	204.527	4.65675	HMDB0000459		Organic acids and derivatives	Carboxylic acids and derivatives	Amino acids, peptides, and analogues	205.477	3	3	14400.4	14510.4	14446.6	0.00382074	0.00382074
M317T27	(M+CH3COO)-	3-Methyluridine	2468.41	1935	3467.9	2134.44	1054.66	8892.61	0.152939	0.651505	0.603571	317.105	27.169		HMDB0004813		"Nucleosides, nucleotides, and analogues"	Pyrimidine nucleosides		29.548	3	2	3370	3288.01	3369.77	0.0141429	0.0141429
M185T478	[M-H]-	3-Phospho-D-glycerate	5320	9361.26	7604.12	4606.48	8542.11	5420.2	0.314041	1.20015	0.500717	184.986	478.426	6.25142	HMDB0062707	C00197	Organic oxygen compounds	Organooxygen compounds	Carbohydrates and carbohydrate conjugates	478.717	1	2	6067.14	6447.08	6057.98	0.0358678	0.0358678
M371T480	[2M-H]-	3-phosphoglyceric acid	1234.27	1294.44	1338.09	1293.97	1365.23	978.078	0.113168	1.0631	0.566757	370.979	480.048	1.80255			Organic oxygen compounds	Organooxygen compounds	Carbohydrates and carbohydrate conjugates	481.7	2	1	1122.97	1118.85	876.348	0.135861	0.135861
M244T444	(M+CH3COO)-	3-Phosphoserine	2416.23	1212.4	3084.57	3863.92	6561.48	4333.36	0.332338	0.454862	0.0545368	244.023	444.214		HMDB0000272/HMDB0001721	C01005	Organic acids and derivatives	Carboxylic acids and derivatives	"Amino acids, peptides, and analogues"	446.785	1	2	4794.15	4794.61	4674.96	0.0145013	0.0145013
M258T52	[M-H+2i]-	3-quinolinecarboxylic acid, 7,8-dichloro-1,4-dihydro-4-oxo-	4364.41	7648.92	17556.8	8900.63	8160.55	29368.1	0.400075	0.636887	0.521156	257.938	51.636	1.8284			Organoheterocyclic compounds	Quinolines and derivatives	Quinoline carboxylic acids	69.533	2	3	9863.44	10682.6	9442.27	0.063098	0.063098
M237T179	[M-H]-	4-(2-hydroxyethyl)piperazine-1-ethanesulfonic acid	86279.4	74318.1	44664.2	65049.4	281051	184002	2.31099	0.387211	0.164251	237.092	178.525	2.11842	HMDB0062295		Organoheterocyclic compounds	Diazinanes	Piperazines	181.574	3	3	141185	143211	141171	0.0082733	0.0082733
M152T347	[M-H]-	4,6-diamino-5-formamidopyrimidine	9582.06	9830.03	8927.32	5272.83	14156.8	9617.37	0.337784	0.975639	0.931523	152.044	347.054	4.287	HMDB0004816	C06502	Organoheterocyclic compounds	Diazines	Pyrimidines and pyrimidine derivatives	347.62	3	3	9275.85	9240.83	8885.24	0.023661	0.023661
M151T262	[M-H]-	4-acetoxyphenol	6181.94	2292.8	2801.67	3542.24	781.31	2584.94	0.279045	1.63225	0.376393	151.061	262.454	1.61648	HMDB0060390	C13636				267.456	3	2	4086.98	2992.7	3106.49	0.17719	0.17719
M136T100	[M-H]-	4-aminobenzoate	12880.6	7725.46	24226.6	11934	3492.98	13010.6	0.687153	1.57653	0.39407	136.04	100.093	1.59335	HMDB0001392	C00568	Benzenoids	Benzene and substituted derivatives	Benzoic acids and derivatives	112.462	3	2	8474.47	8473.81	8387.3	0.00593694	0.00593694
M144T186	[M-H]-	4-hydroxyquinoline	11131.9	15303.1	11078.2	12730.1	13798.8	19393.5	0.220186	0.81688	0.324181	144.045	186.185	2.55716		C06343	Organoheterocyclic compounds	Quinolines and derivatives	Quinolones and derivatives	186.5	1	3	14445.4	14445.3	14123.2	0.0129722	0.0129722
M138T101	[M-H]-	4-nitrophenol	17870.9	12199.4	9059.16	21617.1	9118.61	21582.5	0.301943	0.747912	0.419868	138.056	100.979	8.32593	HMDB0001232	C00870	Benzenoids	Phenols	Nitrophenols	103.068	3	3	19634.7	18835.3	18837.7	0.0241234	0.0241234
M182T44	[M-H]-	4-pyridoxic acid	2427.52	5174.09	9310.98	5729.63	4015.56	20536.7	0.299519	0.558506	0.471693	182.046	44.2395	0.357672	HMDB0000017	C00847	Organoheterocyclic compounds	Pyridines and derivatives	Pyridinecarboxylic acids and derivatives	49.032	3	3	14263.6	15731.8	14267.2	0.0573834	0.0573834
M309T34	(M-H2O-H)-	(4Z,7Z,10Z,13Z,16Z,19Z)-4,7,10,13,1 6,19-Docosahexaenoic acid	106962	59047.7	42625.7	45666.3	46147.5	49826.2	1.06953	1.473	0.312597	309.222	33.818							47.724	3	3	17256.8	39693.1	39620.5	0.40176	0.40176
M449T348	[M-H-H2O]-	5.alpha.-androstan-3.alpha.,17.beta.-diol-o-3-.beta.-glucuronic acid	1768.62	2355.38	2065.16	2498.09	1114.86	2213.49	0.153842	1.06225	0.80336	449.239	347.793	0.706857			Lipids and lipid-like molecules	Steroids and steroid derivatives	Steroidal glycosides	348.438	2	3	2106.73	2107.32	2182.2	0.0203564	0.0203564
M243T285	[M-H]-	(5e)-3,4,9-trihydroxy-2-propyl-2,3,4,7,8,9-hexahydrooxecin-10-one	2543.56	4009.49	2145.44	2146.95	1783.91	4013.07	0.129432	1.09498	0.79226	243.135	284.947	0.403642						285.172	3	2	2454.26	2452.21	2398.64	0.0129517	0.0129517
M381T259	[M-H-HF]-	5-heptenoic acid, 7-[(1r,2r,3s,5s)-2-[(1e,3s)-3-(2,3-dihydro-1h-inden-2-yl)-3-hydroxy-1-propen-1-yl]-3-fluoro-5-hydroxycyclopentyl]-, (5z)-	2884.53	1454.5	1446.47	1323.24	1475.17	2482.84	0.0986244	1.09548	0.793519	381.228	259.47	0.441178			Lipids and lipid-like molecules	Fatty Acyls	Fatty acids and conjugates	260.725	0	3	916.929	996.386	996.9	0.0474435	0.0474435
M267T52	[M-H-C7H5NO]-	5-heptenoic acid, 7-[(1s,2r,3r,4r)-3-[[2-[(phenylamino)carbonyl]hydrazinyl]methyl]-7-oxabicyclo[2.2.1]hept-2-yl]-, (5z)-	40273.5	62534.8	30616.1	31686.5	67805.9	91989.9	0.727653	0.696797	0.386036	267.196	52.009	1.44338			Benzenoids	Benzene and substituted derivatives	N-phenylureas	52.836	1	2	82792.6	82634.3	83109.3	0.00291973	0.00291973
M190T119	[M-H]-	5-hydroxyindoleacetate	33043.2	66170.5	21617.6	51025	190316	103444	1.94285	0.350454	0.155765	190.035	119.198	9.97207	HMDB0000763	C05635	Organoheterocyclic compounds	Indoles and derivatives	Indolyl carboxylic acids and derivatives	121.044	3	2	104603	92921.3	104608	0.066981	0.066981
M302T121	[M-H-O2S]-	5'-hydroxymethyl-5'-desmethylmeloxicam	4781.21	3082.48	2758.86	3420.97	20278.6	2756.7	0.56368	0.401513	0.411896	302.053	121.117	1.68484	HMDB0060780					121.338	1	0	3483.79	3059.07	3476.73	0.0728176	0.0728176
M199T345	(M-H2O-H)-	5-L-Glutamyl-L-alanine	371738	239862	176419	436743	204136	646987	2.01734	0.611879	0.300513	199.07	344.963		HMDB0006248	C03740	Organic acids and derivatives	Carboxylic acids and derivatives	"Amino acids, peptides, and analogues"	345.098	3	3	337168	340037	340052	0.00489776	0.00489776
M319T469_2	[M-H-H2O]-	5'-phosphoribosyl-5-amino-4-imidazolecarboxamide (aicar)	2256.68	2209.75	2122.5	1288.44	7516.61	1934.3	0.306884	0.613532	0.522745	319.042	468.802	3.59673	HMDB0001517	C04677	Nucleosides, nucleotides, and analogues	Imidazole ribonucleosides and ribonucleotides	1-ribosyl-imidazolecarboxamides	470.371	3	0	2157.19	2034.16	2141.96	0.0317693	0.0317693
M561T493	[M-H]-	6-[4,5-dihydroxy-6-methyl-3-[(2s,3r,4r,5r,6s)-3,4,5-trihydroxy-6-methyloxan-2-yl]oxyoxan-2-yl]-5,7-dihydroxy-2-(4-hydroxyphenyl)chromen-4-one	2813.33	2226.99	1426.85	1806.52	3003.02	2637.39	0.137599	0.868435	0.574906	561.169	493.353	1.00832			Phenylpropanoids and polyketides	Flavonoids	Flavonoid glycosides	494.806	3	3	3206.75	3116.69	3116.83	0.0165106	0.0165106
M335T65	[M-H-H2O]-	6.alpha.-prostaglandin i1	84008.4	35968.9	19838.8	109506	30169.2	79570.6	0.874455	0.637715	0.428848	335.222	64.56	3.40769			Lipids and lipid-like molecules	Fatty Acyls	Eicosanoids	67.961	2	3	64915.4	64881.7	63558	0.0120115	0.0120115
M215T362	[M-H]-	(+)-6-aminopenicillanic acid	8849.56	6928.91	6302.37	7077.9	5993.55	14256.2	0.0898215	0.808003	0.552913	215.065	361.547	2.37473	HMDB0060618	C02954	Organic acids and derivatives	Carboxylic acids and derivatives	Amino acids, peptides, and analogues	362.604	3	3	8007.57	8076.26	8052.45	0.00433526	0.00433526
M293T67	[M-H]-	[6]-gingerol	91056.2	49935.7	38103.7	43119.8	44340.1	45421	0.883932	1.34779	0.391782	293.176	67.4605	4.49359		C10462	Benzenoids	Phenols	Methoxyphenols	67.912	2	1	45992.8	46058.9	45992.7	0.000830602	0.000830602
M168T469	[M-H]-	6-Hydroxydopamine	9550.17	14511.8	13964	11093.2	79014.4	28867	1.19561	0.319614	0.256424	168.043	469.247	0.823874	HMDB0001537		Benzenoids	Phenols	Benzenediols	472.371	3	3	25710.9	24556	25714.6	0.0263696	0.0263696
M369T215	(M-H)-	6-Keto-PGF1a	42470.5	28414.5	17580	42921.4	59313.3	52898.8	0.981653	0.570251	0.0618542	369.228	215.444							215.626	3	3	40077.1	41170.6	40104.1	0.0154181	0.0154181
M275T390	[M-H]-	6-phospho-d-gluconate	8285.72	6546.63	5693.55	5414.24	3139.99	5268.48	0.407917	1.48494	0.102554	275.033	390.472	2.87724	HMDB0001316	C00345	Organic oxygen compounds	Organooxygen compounds	Carbohydrates and carbohydrate conjugates	390.872	2	3	5297.58	5288.15	5485.42	0.0207711	0.0207711
M257T417	[M-H-H2O]-	6-phosphogluconic acid	1564.92	2415.37	1324.26	2036	7251.58	3438.49	0.354711	0.416825	0.195405	257.006	417.447	1.33583	HMDB0001316	C00345	Organic oxygen compounds	Organooxygen compounds	Carbohydrates and carbohydrate conjugates	419.96	3	3	4467.08	4766.15	4480.43	0.0369591	0.0369591
M632T432	[M-H]-	6'-sialyllactose	339.703	384.421	335.538	470.598	1507.7	585.302	0.159295	0.41335	0.201837	632.206	432.099	3.23181			Organic oxygen compounds	Organooxygen compounds	Carbohydrates and carbohydrate conjugates	432.443	1	0	564.549	558.224	558.228	0.00651467	0.00651467
M239T50	[M-H]-	7-(2-hydroxypropan-2-yl)-1,4a-dimethyl-2,3,4,5,6,7,8,8a-octahydronaphthalen-1-ol	30013.4	15588.5	12485.6	23789.5	9935.65	15201.4	0.418674	1.18724	0.674112	239.2	49.9195	2.40336			Lipids and lipid-like molecules	Prenol lipids	Sesquiterpenoids	51.046	3	3	27135	27326.3	29063.3	0.0381585	0.0381585
M335T45	[M-H]-	7,7-dimethyl-(5z,8z)-eicosadienoic acid	49538.7	30754.9	32808.2	77483.6	355038	78996.4	2.66199	0.22111	0.224246	335.295	44.549	2.193			Lipids and lipid-like molecules	Fatty Acyls	Fatty acids and conjugates	45.656	3	3	106663	107095	112724	0.0310747	0.0310747
M477T27	[M-H-H2O]-	7.alpha.,17.alpha.-dimethyl-5.beta.-androstane-3.alpha.,17.beta.-diol glucuronide	91240.6	114436	58739.9	307673	59714.3	123693	1.40794	0.538439	0.376743	477.304	27.081	5.56987			Lipids and lipid-like molecules	Steroids and steroid derivatives	Steroidal glycosides	28.527	3	3	121986	121947	126767	0.0224313	0.0224313
M429T74	[M-H]-	7.alpha.-hydroxy-3-oxo-4-cholestenoic acid	43325.5	32574.5	33573	33408.7	12799	31749.9	0.908317	1.40427	0.231189	429.298	73.5835	0.329399			Lipids and lipid-like molecules	Steroids and steroid derivatives	Bile acids, alcohols and derivatives	78.081	0	3	26356	29262.9	29274.8	0.0594296	0.0594296
M617T162	[M-H]-	7-ethyl-10-(4-n-aminopentanoic acid)-1-piperidino)carbonyloxycamptothecin	53942.8	67178.8	70703.3	64123	21810.8	25571.6	1.33	1.72032	0.137571	617.274	161.865	0.0194266	HMDB0060661					170.185	3	3	72348.6	64608	72159.2	0.0633435	0.0633435
M469T256	[M-H]-	7-hydroxymethotrexate	1701.93	1420.86	1121.5	1312.18	3527.65	2257.99	0.214459	0.597972	0.2249	469.166	255.617	3.28343	HMDB0061104		Organoheterocyclic compounds	Pteridines and derivatives	Pterins and derivatives	256.179	1	0	1609.15	1690.88	1690.05	0.0282246	0.0282246
M181T181	[M-H]-	7-methyluric acid	4190.66	3229.56	3261.39	4529.84	2420.77	4106.63	0.150445	0.966029	0.869884	181.036	181.084	0.954139	HMDB0011107	C16355	Organoheterocyclic compounds	Imidazopyrimidines	Purines and purine derivatives	181.848	3	3	3349.59	3397.32	3358.91	0.0075097	0.0075097
M165T114	(M-H)-	7-Methylxanthine	5329	8805.35	5306.99	6389.01	18663	17981.4	0.577469	0.451773	0.130916	165.041	113.514		HMDB0001991	C16353	Organoheterocyclic compounds	Imidazopyrimidines	Purines and purine derivatives	116.615	1	2	10751.1	10737.9	11000.1	0.0136387	0.0136387
M221T288	[M-H]-	(7r,8r)-7,8-dihydroxy-3,5,7-trimethyl-8h-isochromen-6-one	5667.25	4301.9	3906.32	5316.69	4670.5	8290.42	0.136943	0.759152	0.300739	221.06	287.765	1.00098						287.858	3	3	5698.6	5698.03	5642.8	0.00564347	0.00564347
M321T27	[M-H]-	8-gingerol	16313.5	24044.7	22528.1	31788.9	26033.9	14148.2	0.344885	0.873772	0.62378	321.209	26.544	6.26941		C17495	Benzenoids	Phenols	Methoxyphenols	28.527	3	3	21623.9	21627.8	21868.5	0.00645405	0.00645405
M187T53	[M-H]-	8-hydroxyquinoline-2-carboxamide	5432.87	3837.98	3661.15	10144.9	5160.53	7700.68	0.337723	0.562111	0.0954857	187.041	53.2	9.41811			Organoheterocyclic compounds	Quinolines and derivatives	Quinoline carboxamides	54.102	2	1	5341.37	5071.12	5095.38	0.0289241	0.0289241
M333T47	(M-H)-	8-iso-Prostaglandin A2	47338.5	14663.1	21779.8	23005.1	11692.1	16460.2	0.70805	1.63772	0.35675	333.207	47.083		HMDB0002752	C05953	Lipids and lipid-like molecules	Fatty Acyls	Eicosanoids	47.669	1	3	19786.9	20383.2	20377.5	0.0169781	0.0169781
M313T48	(M-H)-	9,10-DiHOME	20331.1	13761.9	8700.6	16991.5	9131.65	18379.2	0.227991	0.961603	0.903902	313.238	48.0885							49.856	2	1	16272.7	16647.8	16277.8	0.0131155	0.0131155
M313T100	[M-H]-	9,10-dihydroxy-12z-octadecenoic acid	174089	28761.5	20116.3	127715	30139.6	50460.9	0.721481	1.07033	0.937074	313.238	99.527	4.93021			Lipids and lipid-like molecules	Fatty Acyls	Fatty acids and conjugates	100.423	3	2	51246.6	51247	50995.6	0.00283487	0.00283487
M341T25	[M-H]-	9-phenyl-1-(2,4,6-trihydroxyphenyl)nonan-1-one	18712	20554.7	9039.32	18224.7	29153.9	20524.1	0.553674	0.711402	0.251779	341.179	25.14	0.510239			Organic oxygen compounds	Organooxygen compounds	Carbonyl compounds	32.989	3	3	20331.4	20331.5	20387.8	0.00159762	0.00159762
M295T59	(M-H)-	9R,10S-EpOME	1.65283e+06	495220	393256	2.93138e+06	1.23086e+06	1.0371e+06	4.99932	0.488774	0.288619	295.228	59.312							61.112	3	3	1.28952e+06	1.29021e+06	1.37784e+06	0.0385029	0.0385029
M367T126	[M-H]-	Acacetin diacetate	3159.39	3432.96	2434.13	3084.96	3263.04	3373.85	0.11529	0.928474	0.495754	367.099	126.018	3.29342			Phenylpropanoids and polyketides	Flavonoids	O-methylated flavonoids	127.132	1	0	3112.73	3143.3	2195.45	0.191198	0.191198
M180T39	(M-H)-	Acamprosate	42964.9	57750.1	34719.1	44067.2	41463.6	31890.9	0.616278	1.1534	0.478413	180.034	38.917		HMDB0014797		Organic acids and derivatives	Organic sulfonic acids and derivatives	Organosulfonic acids and derivatives	43.733	3	3	37451.2	39734.8	37829.2	0.0319261	0.0319261
M134T193	[M-H]-	Acetylaniline	11581.3	10551.6	8823.02	34048.1	4123.83	18308.3	0.495008	0.548083	0.38247	134.061	192.76	4.6609	HMDB0001250	C07565				193.35	3	3	13196.6	13369.6	13202.3	0.00741667	0.00741667
M222T326	(M+CH3COO)-	Acetylcysteine乙酰半胱氨酸	2578.53	4611.48	2489.56	1945.17	2398.91	4954.93	0.101628	1.04092	0.918556	222.044	325.9		HMDB0001890	C06809	Organic acids and derivatives	Carboxylic acids and derivatives	"Amino acids, peptides, and analogues"	341.138	3	3	3753.59	3910.03	3894.42	0.0223665	0.0223665
M116T196	(M-H)-	Acetylglycine乙酰甘氨酸	14068.2	12655.2	7726.72	1340.1	511.374	1211.93	0.786408	11.2457	0.00571155	116.035	195.667		HMDB0000532	C02055	Organic acids and derivatives	Carboxylic acids and derivatives	"Amino acids, peptides, and analogues"	197.082	1	2	5966.33	7218.53	7214.47	0.106149	0.106149
M444T428	[M+OH]-	Adenosine 5'-phosphosulfate	2359.53	2711.38	2371.67	2795.59	1460.43	2462.36	0.177088	1.10779	0.594087	444.023	428.125	5.75133	HMDB0001003	C00224	Nucleosides, nucleotides, and analogues	Purine nucleotides	Purine ribonucleotides	428.964	3	3	2342.65	2356.86	2342.44	0.00352172	0.00352172
M462T493	[M-H]-	Adenylosuccinate	1074.62	581.778	663.032	1213.24	1734.07	1367.18	0.16553	0.537592	0.0375473	462.067	492.741	1.20057	HMDB0000536	C03794	Nucleosides, nucleotides, and analogues	Purine nucleotides	Purine ribonucleotides	493.931	2	3	1835.79	1735.86	1833.47	0.0316567	0.0316567
M558T422	[M-H]-	Adp-ribose	846.234	1044.3	1018.29	1398.63	1165.73	951.643	0.0764728	0.827311	0.230578	558.065	421.971	7.91476	HMDB0001178	C00301	Nucleosides, nucleotides, and analogues	Purine nucleotides	Purine nucleotide sugars	422.927	2	1	1079.1	1079.85	1040.84	0.020918	0.020918
M203T421	[M-H]-	Ala-asp	38185.4	33306.6	24534.3	46212.1	54632.6	65666	0.966252	0.576698	0.0272117	203.067	421.45	1.07717			Organic acids and derivatives	Peptidomimetics	Hybrid peptides	422.164	3	3	49412.7	49436.9	49587.5	0.00191357	0.00191357
M216T351	[M-H]-	Ala-Gln	1001.88	2494.87	1818.43	2281.55	3532.87	4470.66	0.23683	0.516785	0.0969192	216.099	351.058	1.24053			Organic acids and derivatives	Carboxylic acids and derivatives	Amino acids, peptides, and analogues	351.824	3	2	2775.02	2533.95	2768.41	0.0509985	0.0509985
M88T346_2	[M-H]-	Alanine	737472	561567	466435	694006	475510	862419	0.599158	0.868863	0.552904	88.0402	345.765	5.37971	HMDB0000161	C00041	Organic acids and derivatives	Carboxylic acids and derivatives	Amino acids, peptides, and analogues	346.335	3	3	662334	662339	667941	0.00487113	0.00487113
M359T171_3	[M-H]-	Aldosterone	4257.62	4287.43	2019.49	1493.35	728.587	7325.92	0.150158	1.10648	0.885789	359.185	170.9	3.62521		C01780	Lipids and lipid-like molecules	Steroids and steroid derivatives	Hydroxysteroids	171.559	3	3	4259.6	4217.14	4190.34	0.00827081	0.00827081
M157T183	[M-H]-	Allantoin	62752.5	55953.9	48121.3	14054.6	44800.5	77681.1	0.743464	1.22186	0.620607	157.036	182.655	1.01917	HMDB0000462	C01551	Organoheterocyclic compounds	Azoles	Imidazoles	191.148	3	3	50965.2	51502.7	50962.2	0.00608537	0.00608537
M269T35_2	[M-H-CO2]-	All-trans-4-ketoretinoic acid	149169	49450.9	139154	101302	125141	115110	1.05521	0.988934	0.970888	269.212	35.19	0.793783	HMDB0006285		Lipids and lipid-like molecules	Prenol lipids	Retinoids	36.563	0	2	98027.1	98750	79536.9	0.118235	0.118235
M421T488	[M-H]-	.alpha.,.alpha.'-trehalose 6-phosphate	2325.69	2404.61	1881.7	2100.15	2803.26	2545.8	0.123156	0.887613	0.346919	421.075	488.451	3.20481	HMDB0001124	C00689	Organic oxygen compounds	Organooxygen compounds	Carbohydrates and carbohydrate conjugates	489.61	1	0	1760.42	1761.07	1799.08	0.0124815	0.0124815
M241T399	[M-H-H2O]-	.alpha.-d-galactose 1-phosphate	1178.25	1071.01	929.356	1238.84	24703.9	2293.98	0.697777	0.11257	0.336376	241.012	399.42	3.60041	HMDB0000645	C00446	Organic oxygen compounds	Organooxygen compounds	Carbohydrates and carbohydrate conjugates	399.455	2	0	5428.68	5428.47	5177.21	0.0271525	0.0271525
M603T132	[M-H-C6H10O4]-	.alpha.-hederin	2262.09	1819.37	548.803	1489.79	1648.33	1243.11	0.114053	1.05684	0.882432	603.391	131.814	3.06618		C08954	Lipids and lipid-like molecules	Prenol lipids	Triterpenoids	132.264	2	2	1468.6	1397.58	1397.53	0.0288596	0.0288596
M147T108	[M-H]-	.alpha.-keto-.gamma.-(methylthio)butyric acid	41314	56360.1	25335.5	45346.2	78806.8	54175.3	0.919182	0.689793	0.241805	147.029	107.82	1.08468	HMDB0001553	C01180	Lipids and lipid-like molecules	Fatty Acyls	Fatty acids and conjugates	108.275	3	3	45937	46008	47490.4	0.0188704	0.0188704
M115T151	[M-H]-	Alpha-ketoisovaleric acid	61264.8	52632.2	52815.2	55310.7	24853.3	42053.6	1.08659	1.36406	0.184681	115.04	151.119	1.61657	HMDB0000019	C00141	Organic acids and derivatives	Keto acids and derivatives	Short-chain keto acids and derivatives	151.25	2	3	47638.7	47637.9	48159.1	0.00628857	0.00628857
M159T198	[M-H]-	Aminoethoxyvinylglycine	6891.39	7666.94	1259.82	6583.07	6073.63	7295.1	0.255399	0.792818	0.538273	159.065	197.702	4.12306			Organic acids and derivatives	Carboxylic acids and derivatives	Amino acids, peptides, and analogues	207.04	2	2	7885.26	7892.42	7722.07	0.0123003	0.0123003
M409T18	[M-H]-	Amorphigenin	3606.05	3350.02	1693.78	3250	2261.59	2795.35	0.12987	1.04128	0.871666	409.108	18.46	1.03248			Phenylpropanoids and polyketides	Isoflavonoids	Rotenoids	20.168	3	3	3159.61	3112.65	3112.74	0.00865828	0.00865828
M285T246	[M-H]-	Androstendione	1222.98	1428.73	2312.12	1037.91	339.873	1005.7	0.245328	2.0826	0.100429	285.17	246.147	2.10839	HMDB0000053	C00280	Lipids and lipid-like molecules	Steroids and steroid derivatives	Androstane steroids	246.381	1	3	1276.95	1389.54	1390.4	0.0482529	0.0482529
M709T229	[M-H]-	Aprepitant .beta.-glucuronide (position of glucuronide on triazolone ring uncertain)	858.183	533.771	542.735	1296.36	49.994	2345.25	0.121172	0.524078	0.432624	709.192	229.412	4.52843						229.903	1	0	838.766	784.855	837.703	0.0375691	0.0375691
M303T46	[M-H]-	Arachidonic acid (peroxide free)	2.53223e+07	3.16167e+07	1.49278e+07	2.11922e+07	2.28755e+07	4.83545e+07	7.7415	0.777593	0.532595	303.234	45.802	2.56286	HMDB0001043	C00219	Lipids and lipid-like molecules	Fatty Acyls	Fatty acids and conjugates	46.856	3	3	2.1348e+07	2.13466e+07	2.18052e+07	0.0122973	0.0122973
M371T294	[M-H]-	Arctigenin	68803.4	21008.3	4759.76	37192.2	4663.31	16157.1	0.725693	1.63019	0.600341	371.136	294.296	0.520498	HMDB0030087	C10545	Lignans, neolignans and related compounds	Furanoid lignans	Tetrahydrofuran lignans	294.468	2	3	19016.5	17456.5	19064.1	0.0494122	0.0494122
M288T284	[M-H]-	Arg-asp	715.141	524.165	495.639	1887.41	2021.95	4912.66	0.307749	0.196661	0.0753113	288.156	284.088	0.426221			Organic acids and derivatives	Carboxylic acids and derivatives	Amino acids, peptides, and analogues	284.492	3	0	1504.9	1504.72	1482.72	0.00851986	0.00851986
M386T37	[M-H]-	Arg-Gly-Arg	875366	626951	349851	942502	550281	668828	1.22679	0.856846	0.618035	386.236	37.173	2.98464			Organic acids and derivatives	Carboxylic acids and derivatives	Amino acids, peptides, and analogues	38.347	3	3	713085	710678	713081	0.0019494	0.0019494
M329T111	[M-H]-	Ascr#17	43835.5	18002.3	9348.44	16189	2954.79	27419.1	0.629091	1.52882	0.548552	329.176	110.88	1.33286			Organic oxygen compounds	Organooxygen compounds	Carbohydrates and carbohydrate conjugates	111.519	3	0	8224.1	8018.29	8223.79	0.0145595	0.0145595
M188T277	[M-H]-	Asn-Gly	16144.8	13923.5	10080.9	15058	6003.32	11417.4	0.4678	1.23617	0.465306	188.092	277.369	1.26971			Organic acids and derivatives	Carboxylic acids and derivatives	Amino acids, peptides, and analogues	277.93	3	3	10393.8	10939.6	10495.3	0.0273583	0.0273583
M304T468	[M-H]-	Asp-Gly-Asp	7136.32	7627.19	6035.39	6779.36	5447.08	8246.9	0.225745	1.0159	0.913246	304.078	468.447	1.04175			Organic acids and derivatives	Carboxylic acids and derivatives	Amino acids, peptides, and analogues	468.769	3	2	7616.17	7612.87	7798.17	0.0138157	0.0138157
M245T356	[M-H]-	Asp-Leu	6794.8	6236.06	5151.2	8291.15	18055.4	22759.7	0.653993	0.370259	0.0740501	245.114	355.975	1.27985			Organic acids and derivatives	Carboxylic acids and derivatives	Amino acids, peptides, and analogues	356.544	3	0	10198.6	11286	11280.5	0.0573342	0.0573342
M171T411	[M-H]-	Benzylphosphonic acid	3503.53	2673.83	2695.47	6289.73	9479.17	7202.66	0.465227	0.386253	0.00889135	171.041	411.417	6.14069						411.894	3	3	7071.35	7679.18	7678.22	0.0469026	0.0469026
M307T270_1	[M-H]-	Bestatin	1811.19	765.841	1656.74	1599.94	729.132	678.329	0.163004	1.40779	0.407623	307.149	269.606	0.834791		C00732	Organic acids and derivatives	Peptidomimetics	Hybrid peptides	273.639	3	3	1211.14	1114.86	1177.1	0.0418153	0.0418153
M319T405	(M+CH3COO)-	Beta-D-Fructose 6-phosphate果糖 6 磷酸盐	1677.6	3202.25	1262.46	4939.94	1069.89	3854.49	0.182536	0.62268	0.39217	319.047	404.66		HMDB0003971	C05345	Organic oxygen compounds	Organooxygen compounds	Carbohydrates and carbohydrate conjugates	407.407	3	3	3304.63	3256.54	3305.62	0.00853062	0.00853062
M546T446	[M-H]-	.beta.-d-glucopyranosiduronic acid, 6-[3-(1-naphthalenylcarbonyl)-1h-indol-1-yl]hexyl	717.908	723.264	443.737	579.475	1328.21	783.359	0.119106	0.700439	0.328725	546.204	445.979	4.26773			Organoheterocyclic compounds	Indoles and derivatives	Naphthoylindoles	446.6	3	0	968.344	969.134	911.852	0.034583	0.034583
M215T29	[M-2H]2-	.beta.-estradiol 3,17-disulfate	5488.06	2573.7	3105.29	3000.51	8811.22	6388.65	0.325375	0.613562	0.286635	215.038	28.904	2.83486	HMDB0041620		Lipids and lipid-like molecules	Steroids and steroid derivatives	Sulfated steroids	29.767	2	3	6296.46	6536.85	9299.07	0.226162	0.226162
M89T152	[M-H]-	.beta.-hydroxypropionic acid	195176	152982	143477	202944	47013.7	144457	1.70255	1.24649	0.538001	89.0244	151.96	2.83833	HMDB0000700	C01013	Organic acids and derivatives	Hydroxy acids and derivatives	Beta hydroxy acids and derivatives	152.635	3	3	149773	151062	151069	0.00495288	0.00495288
M662T434	[M-H]-	.beta.-nicotinamide adenine dinucleotide(NAD)	4708.66	4504.59	4965.98	4147.86	2695.55	2992.89	0.325891	1.44152	0.0352113	662.102	434.468	4.73777	HMDB0000902	C00003				436.583	3	3	3999.67	4197.74	4187.27	0.0269989	0.0269989
M487T379	[M-H]-	Blood group b trisaccharide	2113.71	2737.96	3037.8	6948.33	26107.5	4355.87	0.717536	0.210883	0.225008	487.178	379.383	0.883587			Organic oxygen compounds	Organooxygen compounds	Carbohydrates and carbohydrate conjugates	391.213	3	3	7250.25	7247.11	7670.62	0.0329683	0.0329683
M488T149	[M-H]-	Borrelidin	20887.9	13597.8	12909.2	11456.6	14958.7	11329.5	0.443512	1.25566	0.317057	488.312	148.64	0.395926		C15687				150.436	3	3	15122	15104.3	14824	0.0111309	0.0111309
M275T505	[2M-H]-	Butylphosphonic acid	1601.98	1670.15	2475.97	1824.82	3759.83	2234.17	0.192717	0.735162	0.349604	275.086	504.937	5.46826			Organic acids and derivatives	Organic phosphonic acids and derivatives	Organic phosphonic acids	518.71	1	2	1060.35	1696.29	1696.85	0.247437	0.247437
M569T313	[M-H]-	Carbenoxolone	4918	2294.2	2128.69	480.937	239.272	657.581	0.381625	6.77962	0.0435935	569.333	313.412	4.5953			Lipids and lipid-like molecules	Prenol lipids	Triterpenoids	314.035	1	3	1765.62	1817.75	1765.04	0.0169754	0.0169754
M447T364	[M-H-CO2]-	Carminic acid	13011.8	19942.9	8250.64	20024.8	7263.72	12851.5	0.26416	1.02654	0.946966	447.092	363.765	0.702426		C11254	Benzenoids	Anthracenes	Anthracenecarboxylic acids and derivatives	363.954	2	1	22219.5	19967.7	19992.3	0.0623851	0.0623851
M289T15	[M-H]-	(+)-catechin	2752.97	2251.75	1535.97	3308.92	2333.27	2220.47	0.066692	0.831868	0.422863	289.087	14.885	3.34079	HMDB0002780	C06562	Phenylpropanoids and polyketides	Flavonoids	Flavans	16.108	3	3	2359.02	2354.69	2568.66	0.0503827	0.0503827
M445T446	[M-H]-	Cdp-ethanolamine	371.397	1529.19	1194.42	1158.33	992.326	666.56	0.0988861	1.09861	0.816203	445.052	445.998	2.25178	HMDB0001564	C00570	Nucleosides, nucleotides, and analogues	Pyrimidine nucleotides	Pyrimidine ribonucleotides	447.792	2	2	1169.44	1201.47	1169.69	0.0156076	0.0156076
M341T393	(M-H)-	Cellobiose	5490.08	4355.05	4105.29	4238.29	44115.9	13407.7	0.932975	0.225874	0.257052	341.109	393.022		HMDB0000055	C00185	Organic oxygen compounds	Organooxygen compounds	Carbohydrates and carbohydrate conjugates	409.954	3	0	13611.2	7873.6	13466.9	0.280822	0.280822
M595T35	[M+CH3COOH-H]-	Cer[ns] d34:2	765526	769713	2.17818e+06	528514	45682.7	590597	7.62146	3.18805	0.165015	594.51	35.137	2.78157			Organic oxygen compounds	Organooxygen compounds	Alcohols and polyols	36.487	2	2	470746	470755	473490	0.00335361	0.00335361
M605T17	[2M-H]-	Chlorambucil	341.905	511.873	362.824	558.827	384.79	554.065	0.0325166	0.812323	0.297823	605.163	16.9735	5.15956	HMDB0014436	C06900	Organic nitrogen compounds	Organonitrogen compounds	Nitrogen mustard compounds	18.387	1	2	487.669	486.655	515.04	0.0324363	0.0324363
M465T27_4	[M-H]-	Cholesteryl sulfate	6.55098e+06	7.32287e+06	3.81981e+06	1.07754e+07	4.51827e+06	5.64549e+06	3.29361	0.845003	0.648563	465.304	27.081	3.39862	HMDB0000653	C18043	Lipids and lipid-like molecules	Steroids and steroid derivatives	Cholestane steroids	28.527	3	3	6.79224e+06	6.79142e+06	6.90199e+06	0.00931396	0.00931396
M207T456	[M-H-H2O]-	Chorismic acid	3694.06	4387.46	2632.69	4413.11	8089.38	1371.43	0.265684	0.772255	0.627657	207.014	455.594	4.54672	HMDB0012199	C00251	Organic acids and derivatives	Carboxylic acids and derivatives	Dicarboxylic acids and derivatives	460.142	3	3	6717.94	5957.36	6003.09	0.0685072	0.0685072
M293T27	[M-H]-	Cinchonine	496939	1.23058e+06	812577	1.08398e+06	504097	780454	2.5326	1.07244	0.842911	293.179	27.048	2.51754	HMDB0030282	C06528				28.527	3	3	862328	831686	831846	0.0209573	0.0209573
M204T183	[M-H]-	Cinnamoylglycine	35437.1	30744.9	19784.4	59512.1	5134.86	13256.3	0.547512	1.1035	0.885753	204.066	183.165	0.354473	HMDB0011621		Organic acids and derivatives	Carboxylic acids and derivatives	Amino acids, peptides, and analogues	183.564	2	3	26724.6	24965.6	26734.2	0.0389557	0.0389557
M327T47	[M-H]-	Cis-4,7,10,13,16,19-docosahexaenoic acid	2.86477e+07	2.53105e+07	1.79851e+07	3.79101e+07	1.07948e+07	3.2598e+07	12.7627	0.884881	0.742887	327.233	46.8005	0.546826	HMDB0002183	C06429	Lipids and lipid-like molecules	Fatty Acyls	Fatty acids and conjugates	48.066	3	3	3.37527e+07	3.37531e+07	3.3893e+07	0.00239319	0.00239319
M197T290	[M-H]-	Cis-5-dodecenoic acid	449.138	1154.5	974.899	300.906	264.382	279.652	0.181386	3.05174	0.0526024	197.155	289.805	3.42994	HMDB0000529		Lipids and lipid-like molecules	Fatty Acyls	Fatty acids and conjugates	289.888	0	3	792.325	753.057	754.105	0.0291913	0.0291913
M253T49	[M-H]-	Cis-9-palmitoleic acidCis-9-棕榈酸	2.89625e+06	1.44178e+06	1.0005e+06	2.50576e+06	1.4446e+06	2.33828e+06	2.03802	0.848917	0.656712	253.217	48.649	2.16387	HMDB0003229	C08362	Lipids and lipid-like molecules	Fatty Acyls	Fatty acids and conjugates	50.124	3	3	2.22281e+06	2.22384e+06	2.38672e+06	0.0414166	0.0414166
M173T448	(M-H)-	cis-Aconitate	22681	13953.3	4827.65	6344.08	19496.2	4285.3	0.462722	1.3763	0.618883	173.009	448.438		HMDB0000072	C00417	Organic acids and derivatives	Carboxylic acids and derivatives	Tricarboxylic acids and derivatives	448.912	3	3	11523.1	11524.3	11974.5	0.0222959	0.0222959
M141T343_2	[M-H]-	Cis,cis-muconic acid	3.7828e+06	3.75953e+06	3.38199e+06	4.03746e+06	2.76433e+06	3.33778e+06	6.08278	1.07739	0.539497	141.017	343.086	3.72063	HMDB0006331	C02480	Lipids and lipid-like molecules	Fatty Acyls	Fatty acids and conjugates	345.628	3	3	3.7678e+06	3.68358e+06	3.76789e+06	0.0130092	0.0130092
M576T496	[M-H]-	Cis-moxifloxacin acyl-.beta.-d-glucuronide	2198.06	893.943	604.944	1017.99	1784.82	1586.44	0.107194	0.842273	0.691778	576.18	496.409	5.13777			Organic oxygen compounds	Organooxygen compounds	Carbohydrates and carbohydrate conjugates	497.766	3	3	1138.22	1155.09	1197.35	0.0261788	0.0261788
M191T507	(M-H)-	Citrate柠檬酸盐	183705	4840.83	4541.37	67914	52427	77482.6	0.665986	0.976059	0.980307	191.019	506.981		HMDB0000094	C00158	Organic acids and derivatives	Carboxylic acids and derivatives	Tricarboxylic acids and derivatives	519.222	3	3	22781.1	24129.3	24553.7	0.0388537	0.0388537
M325T166	(M-H)-	Clozapine	2250.75	1649.1	4919.32	1707.53	1439.68	2513.16	0.300309	1.55805	0.374919	325.116	165.7							167.666	0	0	909.247	1011.66	1244.21	0.162692	0.162692
M474T432	[M-H]-	Codeine-6-.beta.-d-glucuronide	728.239	680.509	489.888	1012.87	3620.97	560.417	0.245336	0.365526	0.314788	474.182	431.719	5.89997	HMDB0060464	C16577				432.443	2	0	954.803	960.01	1005.99	0.0289361	0.0289361
M689T490	[M+Cl]-	Coproporphyrin i	1378.58	1457.03	1237.84	1102.7	1425.12	1280.33	0.112459	1.06967	0.478169	689.242	489.728	3.10982	HMDB0000643	C05769	Organoheterocyclic compounds	Tetrapyrroles and derivatives	Porphyrins	490.086	3	0	1190.63	1293.49	1276.97	0.0440598	0.0440598
M130T265	[M-H]-	Creatine肌酸	5.16539e+06	7.12771e+06	5.82952e+06	6.23356e+06	5.12033e+06	7.99081e+06	5.49666	0.936826	0.708686	130.087	265.046	5.24285	HMDB0000064	C00300	Organic acids and derivatives	Carboxylic acids and derivatives	Amino acids, peptides, and analogues	274.879	3	3	5.91244e+06	5.98174e+06	5.91328e+06	0.00670016	0.00670016
M367T297	[M-H]-	Curcumin	73058.7	105408	214822	219551	160237	250123	1.58686	0.624355	0.192348	367.106	297.497	0.634163	HMDB0002269	C10443	Phenylpropanoids and polyketides	Diarylheptanoids	Linear diarylheptanoids	299.721	3	3	157928	156323	153954	0.0128092	0.0128092
M540T435	[M-H]-	Cyclic adenosine diphosphate ribose	3109.23	3441.91	2637.34	3030.68	1279.57	2412	0.254506	1.36688	0.21825	540.054	435.139	2.14908		C13050	Organic oxygen compounds	Organooxygen compounds	Carbohydrates and carbohydrate conjugates	448.154	3	3	3262.66	3255.05	3383.24	0.0217906	0.0217906
M178T65	[M-H]-	Cyclohexanesulfamic acid	25056.2	33001	15946	47560.7	16684.9	63570.1	0.700893	0.578983	0.286991	178.053	65.235	1.8175	HMDB0031340	C02824	Organic acids and derivatives	Sulfamic acid derivatives	Cyclamates	80.061	3	3	36637.4	36625.8	37235.5	0.00946736	0.00946736
M168T366	[M-H]-	Cysteic acid	5531.62	4548.22	4728.06	2437.56	1192.96	3181.51	0.422378	2.17378	0.0151661	167.997	365.79	0.145334	HMDB0002757	C00506	Organic acids and derivatives	Carboxylic acids and derivatives	Amino acids, peptides, and analogues	368.545	3	3	3500.7	3344.59	3346.41	0.0263781	0.0263781
M322T433	[M-H]-	Cytidine 3'-monophosphate	3268.21	3207.72	2740.77	2839.58	30886	3834.82	0.744645	0.245384	0.361972	322.045	433.179	0.0638318		C05822				434.503	2	0	7453.41	7310.44	7311.69	0.0111686	0.0111686
M401T471	[M-H]-	Cytidine 5'-diphosphate	911.86	1507.9	1283.7	698.293	2735.18	755.504	0.161632	0.884096	0.826522	401.024	471.18	3.26596	HMDB0001546	C00112	Nucleosides, nucleotides, and analogues	Pyrimidine nucleotides	Pyrimidine ribonucleotides	484.998	2	1	1625.65	1537.13	1527.37	0.0346327	0.0346327
M487T346_1	(M-H)-	Cytidine 5'-diphosphocholine (CDP-choline)	2983.88	3397.84	3669.55	3045.23	3009.58	3433.4	0.194965	1.05934	0.4799	487.102	346.26		HMDB0001413	C00307	"Nucleosides, nucleotides, and analogues"	Pyrimidine nucleotides	Pyrimidine ribonucleotides	346.448	3	3	3013.21	3016.11	2935.68	0.0152662	0.0152662
M322T455	[M-H]-	Cytidine 5'-monophosphate	3870.2	3208.51	4471.33	5071.98	11167.7	6526.92	0.408412	0.507324	0.116747	322.044	454.844	5.19545	HMDB0000095	C00055	Nucleosides, nucleotides, and analogues	Pyrimidine nucleotides	Pyrimidine ribonucleotides	456.732	3	3	5222.27	5226.18	5596.34	0.0401715	0.0401715
M344T355	(M+Na-2H)-	Cytidine 5'-monophosphate (CMP)	2330.01	2395.6	2267.18	2560.49	2285.81	3163.03	0.104737	0.87308	0.265071	344.031	355.194		HMDB0000095	C00055	"Nucleosides, nucleotides, and analogues"	Pyrimidine nucleotides	Pyrimidine ribonucleotides	355.798	3	3	1684.02	1809.09	1846.72	0.0478531	0.0478531
M613T440	[M-H]-	Cytidine monophosphate n-acetylneuraminic acid	3169.71	3264.06	2672.28	4952.11	13574.7	7034.03	0.517874	0.35625	0.102929	613.141	439.942	0.497548	HMDB0001176	C00128	Nucleosides, nucleotides, and analogues	Pyrimidine nucleotides	Pyrimidine nucleotide sugars	441.295	3	3	5645.15	5617.53	5645.15	0.00282906	0.00282906
M189T376	[M-H]-	Cytisine	11840.4	10314.2	8173.96	4047.07	2911.13	8163.29	0.575	2.00567	0.0573531	189.088	375.953	0.876921		C10763	Alkaloids and derivatives	Lupin alkaloids	Cytisine and derivatives	391.708	3	3	6049.38	7605.89	7641.55	0.128065	0.128065
M451T254	[M+Cl]-	Daidzin	1358.66	441.249	948.629	1601.26	3194.81	869.575	0.211543	0.485125	0.25692	451.086	254.227	9.46801	HMDB0130491	C10216	Phenylpropanoids and polyketides	Isoflavonoids	Isoflavonoid O-glycosides	256.361	3	1	1476.94	1403.34	1410.81	0.028323	0.028323
M330T416	[M-H]-	Damp	2282.06	885.914	339.439	3547.01	3119.61	2533.39	0.294718	0.38124	0.0430288	330.061	416.124	0.810659	HMDB0000905	C00360	Nucleosides, nucleotides, and analogues	Purine nucleotides	Purine deoxyribonucleotides	417.35	3	3	2196.3	2199.02	2171.6	0.00690282	0.00690282
M165T333	[M-H]-	D-arabinonic acid	78939.5	35445.9	34647.9	59988.6	20421.4	79591.3	0.482233	0.931451	0.880046	165.04	333.305	0.0235324	HMDB0000539	C00878	Organic oxygen compounds	Organooxygen compounds	Carbohydrates and carbohydrate conjugates	334.189	2	3	50976.6	50963.9	50232.2	0.00840178	0.00840178
M207T71	(M+CH3COO)-	D-Arabinono-1,4-lactone	15954.7	8732.59	8868.99	16227.8	19828.8	19623.9	0.524004	0.602657	0.0499618	207.051	71.01							72.031	3	3	13817.2	13981.7	13981.6	0.00681796	0.00681796
M149T152	[M-H]-	D-arabinose	1.57033e+06	1.21038e+06	957489	1.68961e+06	229614	1.07572e+06	4.61716	1.24817	0.618055	149.045	152.456	1.84561	HMDB0029942	C00259	Organic oxygen compounds	Organooxygen compounds	Carbohydrates and carbohydrate conjugates	152.646	3	3	1.16371e+06	1.16554e+06	1.17257e+06	0.0040097	0.0040097
M132T402_2	[M-H]-	D-aspartic acid	854308	787505	664677	711641	546678	900412	2.77324	1.06845	0.693725	132.031	401.598	0.736078	HMDB0006483	C00402	Organic acids and derivatives	Carboxylic acids and derivatives	Amino acids, peptides, and analogues	402.165	3	3	765978	765961	768815	0.00214195	0.00214195
M379T368	[M-H-C6H13O3N]-	Daunorubicin	1069.15	797.141	483.221	1133.9	1102.18	1727.93	0.140407	0.592713	0.111827	379.092	368.003	3.65484	HMDB0014832	C01907				368.809	0	2	836.051	914.815	839.076	0.0516929	0.0516929
M173T101	[M-H]-	Dehydroascorbic acid	18189.1	37490.7	21818.6	33065.4	199239	82429.5	2.02888	0.246235	0.18626	173.009	101.093	2.95278	HMDB0001264	C00425	Organoheterocyclic compounds	Lactones	Gamma butyrolactones	102.398	3	3	88153.8	84003.8	83693.7	0.0292009	0.0292009
M129T54	[M-H-C7H6O8]-	Dehydro-l-(+)-ascorbic acid dimer	9279.92	12745.8	15287.8	9083.37	109712	24534	1.40932	0.260333	0.322494	129.019	53.734	1.83495			Organoheterocyclic compounds	Furofurans	Isosorbides	54.102	2	2	25010.8	24324.7	25007.2	0.0159438	0.0159438
M391T162	[M-H]-	Deoxycholic acid	4227.57	5351.08	3667	3920.64	1851.17	2101.15	0.337628	1.68242	0.0939887	391.284	161.942	2.08245	HMDB0000626	C04483	Lipids and lipid-like molecules	Steroids and steroid derivatives	Bile acids, alcohols and derivatives	166.957	3	3	2766.58	3835.93	3816.8	0.176194	0.176194
M346T427	[M-H]-	Deoxyguanylic acid	19167	21311.7	21250.3	22942	14483.3	22707.6	0.458303	1.02654	0.861928	346.055	427.016	2.49145	HMDB0001044	C00362	Nucleosides, nucleotides, and analogues	Purine nucleotides	Purine deoxyribonucleotides	428.294	3	3	20038.9	20295.9	20295.7	0.00733962	0.00733962
M251T179	[M-H]-	Deoxyinosine	24330.6	10977.8	10496.1	42115	4718.88	20229.4	0.449928	0.683005	0.579184	251.079	179.258	0.129646	HMDB0000071	C05512	Nucleosides, nucleotides, and analogues	Purine nucleosides	Purine 2'-deoxyribonucleosides	180.008	3	3	19045.5	19469	19029	0.0130024	0.0130024
M199T449	[M-H]-	D-erythrose 4-phosphate	5711.39	5072.93	5748.19	5565.96	16732.6	6172.45	0.461317	0.580678	0.33476	199.002	449.481	0.50387	HMDB0001321	C00279	Organic oxygen compounds	Organooxygen compounds	Carbohydrates and carbohydrate conjugates	450.848	1	2	9112.99	9093.56	9675.56	0.0355662	0.0355662
M378T73	[M-H]-	D-erythro-sphingosine-1-phosphate	19208.2	9447.31	4356.19	9888.94	9861.28	10019.4	0.271901	1.10891	0.816349	378.222	73.0055	1.36958	HMDB0000277	C06124	Lipids and lipid-like molecules	Sphingolipids	Phosphosphingolipids	74.655	1	1	9214.61	10390.2	10447.9	0.0694761	0.0694761
M585T251	[M-H]-	Desferrioxamine d2	5271.21	3815.36	3318.07	3870.07	2626.18	3617.11	0.250569	1.22656	0.335455	585.306	251.424	7.16598						251.884	3	3	3601.29	3601.44	3621.45	0.00321427	0.00321427
M352T298	[M+Cl]-	Desmethyleneparoxetine	1203.73	3554.4	3359.31	3142.56	1922.09	2721.02	0.178103	1.04261	0.900893	352.124	298.411	4.70375			Organoheterocyclic compounds	Piperidines	Phenylpiperidines	300.024	1	3	3007.61	2951.88	3008.88	0.0108869	0.0108869
M359T303	[2M-H]-	D-fructoseD-果糖	5768.04	6257.44	7102.91	22703.3	24450.3	31703.3	0.975653	0.242571	0.00201981	359.119	303.253	5.04203	HMDB0062538	C10906	Organic oxygen compounds	Organooxygen compounds	Carbohydrates and carbohydrate conjugates	304.007	3	3	15086.4	15120	15120	0.00128696	0.00128696
M519T471	[2M-H]-	D-fructose 6-phosphate	832.741	881.876	701.343	763.714	15141	811.67	0.533852	0.144526	0.375515	519.051	471.246	2.46746	HMDB0000124	C00085	Organic oxygen compounds	Organooxygen compounds	Carbohydrates and carbohydrate conjugates	484.278	2	0	2014.11	2138.81	1956.65	0.0457284	0.0457284
M191T260	(M-H2O-H)-	D-Galactarate	15250.8	9589.63	9549.31	14167.3	34014	20609.7	0.732755	0.499917	0.135429	191.019	260.463		HMDB0000639	C00879	Organic oxygen compounds	Organooxygen compounds	Carbohydrates and carbohydrate conjugates	260.73	3	2	16538	16699.7	16701	0.00562979	0.00562979
M193T388	[M-H]-	D-galacturonic acid	217689	178088	141855	225134	12954.7	226741	1.72449	1.15662	0.760325	193.035	387.576	4.06997	HMDB0002545	C00333	Organic oxygen compounds	Organooxygen compounds	Carbohydrates and carbohydrate conjugates	388.105	3	3	165247	166370	166404	0.00396501	0.00396501
M195T438	[M-H]-	D-gluconate	185822	129805	43366.9	193933	21052.1	103207	1.24389	1.12823	0.844205	195.051	437.913	0.572743	HMDB0000625	C00257	Organic oxygen compounds	Organooxygen compounds	Carbohydrates and carbohydrate conjugates	445.859	3	3	113417	97290.9	113573	0.0865525	0.0865525
M363T164	[M-H]-	Dhas#18	9277.27	3336	3168.51	5210.2	2118.55	11301.6	0.133233	0.8471	0.791716	363.217	163.786	1.5401			Organic oxygen compounds	Organooxygen compounds	Carbohydrates and carbohydrate conjugates	166.415	3	3	6187.76	6318.82	6317.78	0.0120119	0.0120119
M127T240	[M-H]-	Dihydro-4,4-dimethyl-2,3-furandione	59108	24135.4	25616.5	54827.3	5972.14	26445.9	0.695797	1.24774	0.71232	127.04	240.401	2.6978		C01125	Organoheterocyclic compounds	Lactones	Gamma butyrolactones	241.024	3	3	32323.3	32156.9	32323.4	0.00297765	0.00297765
M211T104_2	[M-H]-	Dihydrojasmonic acid	24397.7	11810.2	16230.7	25005.9	17642.6	15660.4	0.184901	0.899324	0.695869	211.133	104.279	1.34731	HMDB0033601		Lipids and lipid-like molecules	Fatty Acyls	Lineolic acids and derivatives	105.846	3	3	17832.7	18702.3	17843.1	0.0275333	0.0275333
M165T140	(M+K-2H)-	Dihydrothymine	6481.24	4866	5050.72	4100.33	115399	12881.6	1.50328	0.123869	0.340107	165.005	139.832		HMDB0000079	C00906	Organoheterocyclic compounds	Diazines	Pyrimidines and pyrimidine derivatives	149.757	3	3	22047.5	21836.7	22046.6	0.00552695	0.00552695
M227T33	(2M-H)-	Dihydrouracil	1652.53	1687.21	1592.65	1072.91	1133.7	1246.46	0.187921	1.4284	0.00104	227.074	33.007		HMDB0000076	C00429	Organoheterocyclic compounds	Diazines	Pyrimidines and pyrimidine derivatives	34.015	3	1	1493.47	1495.93	1430.35	0.0252306	0.0252306
M89T103	(M-H)-	Dihydroxyacetone	35479.4	46580.2	27683	53136.8	52538.6	55795.1	0.760556	0.679644	0.0364433	89.0239	103.052		HMDB0001882	C00184	Organic oxygen compounds	Organooxygen compounds	Carbohydrates and carbohydrate conjugates	104.045	1	2	53722.6	54257.8	54252	0.00568398	0.00568398
M169T473	(M-H)-	Dihydroxyacetone phosphate磷酸二氢氧丙酮	2913.63	3101.79	2713.16	3059.87	13938.4	3834	0.471101	0.418993	0.313953	168.991	473.051		HMDB0001473	C00111	Organic oxygen compounds	Organooxygen compounds	Carbohydrates and carbohydrate conjugates	473.137	1	0	5051.56	5136.83	5136.89	0.00964063	0.00964063
M129T109	(M-H2O-H)-	Dihydroxyfumarate	1.28157e+06	857049	392686	1.34379e+06	669271	911298	1.90856	0.865593	0.706407	129.055	108.859		HMDB0002050	C00975	Organic acids and derivatives	Keto acids and derivatives	Short-chain keto acids and derivatives	132.473	3	3	1.24565e+06	1.24587e+06	1.17936e+06	0.0313299	0.0313299
M102T372	[M-H]-	Dimethylglycine	57096.4	34893.3	35486	42205.4	3436.43	35180.6	1.04056	1.57723	0.328469	102.056	371.844	3.81465	HMDB0000092	C01026	Organic acids and derivatives	Carboxylic acids and derivatives	Amino acids, peptides, and analogues	372.604	2	3	34254	34261	34748.3	0.00823187	0.00823187
M867T290	(M-H)-	Dioscin	58.7141	105.996	175.592	417.541	704.018	1398.31	0.172285	0.135047	0.0683272	867.46	289.81							289.867	2	0	372.074	379.6	371.767	0.0118466	0.0118466
M221T180	(M+CH3COO)-	DL-4-Hydroxy-2-ketoglutarate	17910.1	36570.5	19634.1	21666.5	166865	62353.3	1.77755	0.295413	0.248396	221.03	179.898		HMDB0002070	C01127	Organic acids and derivatives	Keto acids and derivatives	Gamma-keto acids and derivatives	184.638	3	3	76005.8	75384.8	75998.5	0.00470267	0.00470267
M114T311_2	[M-H]-	DL-proline	1.30906e+06	1.15294e+06	941763	1.24143e+06	921334	1.67282e+06	1.25353	0.887417	0.584511	114.056	311.405	1.7116	HMDB0000162	C00148	Organic acids and derivatives	Carboxylic acids and derivatives	Amino acids, peptides, and analogues	311.868	3	3	1.29127e+06	1.28458e+06	1.28456e+06	0.00300642	0.00300642
M104T390	[M-H]-	DL-serine	106445	104696	103560	106092	48664.3	107211	1.3413	1.2013	0.415042	104.035	390.492	2.06638	HMDB0062263	C00065	Organic acids and derivatives	Carboxylic acids and derivatives	Amino acids, peptides, and analogues	390.872	1	3	100790	101832	100402	0.00732397	0.00732397
M118T351	[M-H]-	DL-threonine	410193	305070	284620	451140	356781	700705	1.93395	0.662777	0.197112	118.051	351.336	2.55785	HMDB0000167	C00188	Organic acids and derivatives	Carboxylic acids and derivatives	Amino acids, peptides, and analogues	351.924	3	3	421842	421839	420634	0.00165317	0.00165317
M149T182	[M-H]-	D-lyxose	82511.1	65831.4	53668.2	76140.1	20539.9	55765.9	1.14576	1.32513	0.416874	149.045	181.535	7.64818		C00476	Organic oxygen compounds	Organooxygen compounds	Carbohydrates and carbohydrate conjugates	183.564	2	2	58959.1	57976.8	57986.9	0.00967656	0.00967656
M401T398	(M+CH3COO)-	D-(+)-Melibiose	2279.68	1764.94	1276.43	2910.51	8473.36	2400.15	0.382951	0.38603	0.224714	401.129	398.431			C05402				398.905	3	0	3184.09	3628.26	3171.4	0.0781832	0.0781832
M169T451	[M-2H]2-	D-myo-inositol-1,3-diphosphate	4472.7	5453.72	4485.63	5600.61	16146	9909.92	0.521291	0.455264	0.135247	168.99	450.822	4.45734	HMDB0006234	C04062	Organic oxygen compounds	Organooxygen compounds	Alcohols and polyols	451.554	2	3	10965.9	10847.4	10964.2	0.00621698	0.00621698
M169T430	[M-2H]2-	D-myo-inositol-1,4-diphosphate	1524.06	1814.11	1560.9	1824.01	28131.9	2500.9	0.732871	0.150941	0.348572	168.99	430.379	5.16374	HMDB0000968	C01220	Organic oxygen compounds	Organooxygen compounds	Alcohols and polyols	431.743	1	0	6042.04	6115.81	6116.27	0.00701356	0.00701356
M199T52_2	[M-H]-	Dodecanoic acid	1.83054e+06	650648	373582	977403	387494	747507	3.26236	1.35143	0.632364	199.17	52.018	0.88288	HMDB0000638	C02679	Lipids and lipid-like molecules	Fatty Acyls	Fatty acids and conjugates	52.836	3	3	868709	876334	862117	0.00818705	0.00818705
M531T27	[2M-H]-	Dodecyl sulfate	2685.42	3881.3	5379.2	5266.02	4231.33	2632.03	0.22079	0.984875	0.958058	531.302	27.073	0.0760538			Organic acids and derivatives	Organic sulfuric acids and derivatives	Sulfuric acid esters	28.527	2	1	4235.85	4240.41	4545.58	0.0408975	0.0408975
M193T54	[M-H]-	D-pinitol	10977.9	2785.12	15866.3	6676.17	1909.19	1669.26	0.632126	2.88937	0.194633	193.061	54.0035	1.80398	HMDB0034219	C03844	Organic oxygen compounds	Organooxygen compounds	Alcohols and polyols	54.944	2	3	1992.5	2110.26	2001.99	0.0321503	0.0321503
M114T348	(M-H)-	D-Proline	245617	21934.2	51015.4	49836.1	53216.6	286950	0.45678	0.816831	0.832193	114.055	348.003		HMDB0003411	C00763	Organic acids and derivatives	Carboxylic acids and derivatives	"Amino acids, peptides, and analogues"	351.083	1	2	33741.6	42028.1	41962.5	0.12143	0.12143
M179T58	[M-H]-	D-psicose	5494.5	5215.5	1294.7	3947.41	25285.7	5413.51	0.666872	0.34649	0.342469	179.038	57.989	2.19966		C06468	Organic oxygen compounds	Organooxygen compounds	Carbohydrates and carbohydrate conjugates	58.662	2	1	7943.28	7940.32	7595.93	0.0255146	0.0255146
M209T313	(M+CH3COO)-	D-Ribose	9589.62	8155.75	7653.98	9891	8002.29	12773	0.157179	0.82825	0.307772	209.067	313.385		HMDB0000283	C00121/C21057	Organic oxygen compounds	Organooxygen compounds	Carbohydrates and carbohydrate conjugates	315.148	2	1	9535.14	9589.87	9534.93	0.0033142	0.0033142
M229T438	[M-H]-	D-ribose 1-phosphate	14421.6	13315.7	9933.81	15649.5	44013.3	18020.9	0.825117	0.484928	0.220112	229.012	437.839	0.334095	HMDB0001489	C00620	Organic oxygen compounds	Organooxygen compounds	Carbohydrates and carbohydrate conjugates	450.538	3	3	16944.6	16888.4	16944.7	0.00192053	0.00192053
M154T428	[M-2H]2-	D-ribulose 1,5-bisphosphate	2330.78	2202.98	2313.66	1880.55	1118.22	1333.69	0.243231	1.58049	0.0219922	153.992	428.294	1.10424		C01182	Organic oxygen compounds	Organooxygen compounds	Carbohydrates and carbohydrate conjugates	428.35	1	0	1240.9	949.204	972.339	0.153816	0.153816
M267T452	(M+K-2H)-	D-Ribulose 5-phosphate	2059.72	2243.68	1036.02	725.457	2464.66	3336	0.118408	0.818162	0.667442	266.968	451.741		HMDB0000618	C00199	Organic oxygen compounds	Organooxygen compounds	Carbohydrates and carbohydrate conjugates	464.232	3	3	4273.8	4273.8	4277.82	0.000542851	0.000542851
M181T346	(M-H)-	D-Sorbitol山梨糖醇	35437.2	15662	7468.13	25330.4	6342.49	19845.9	0.439632	1.13682	0.826415	181.071	345.622		HMDB0000247	C00794	Organic oxygen compounds	Organooxygen compounds	Carbohydrates and carbohydrate conjugates	346.448	3	1	26264.3	24699	24670.4	0.0361778	0.0361778
M161T265	[M-H-C6H12O6]-	D-turanose	25305	13539.6	8805.61	31762.7	53195.5	5210.06	0.828648	0.528459	0.390155	161.045	264.566	5.6835	HMDB0011740	C19636	Lipids and lipid-like molecules	Fatty Acyls	Fatty acyl glycosides	265.631	2	1	33806.3	33891.2	34968.3	0.0189291	0.0189291
M495T29	[M-H]-	Enterostatin human	37231.4	21765.3	23477.8	8363.34	17387.4	5184.91	0.958918	2.666	0.0482073	495.278	28.95	4.93893			Organic acids and derivatives	Carboxylic acids and derivatives	Amino acids, peptides, and analogues	31.597	2	3	12441.2	13695	12780.4	0.0499926	0.0499926
M337T44	(M-H)-	Erucic acid	76352.5	62393.2	42208.9	59725	157611	91835.4	1.4624	0.58529	0.233316	337.311	43.93		HMDB0002068	C08316	Lipids and lipid-like molecules	Fatty Acyls	Fatty acids and conjugates	45.314	3	3	86350.6	81835.9	86326.7	0.0306433	0.0306433
M232T384	[M-H]-	Ethyl 2,3-dioxo-1,4-dihydroquinoline-4-carboxylate	2487.4	508.623	1914.93	2331.91	3545.75	4021.56	0.236681	0.496095	0.0980883	232.083	384.313	2.26048			Organoheterocyclic compounds	Quinolines and derivatives	Quinolones and derivatives	384.702	2	1	1874.21	1807.23	1811.04	0.020548	0.020548
M191T104	[M-H]-	Ethyl p-coumarate	184830	171578	214781	225192	35168.8	204474	1.98584	1.2288	0.59536	191.073	103.551	1.11222	HMDB0131282		Phenylpropanoids and polyketides	Cinnamic acids and derivatives	Hydroxycinnamic acids and derivatives	104.349	3	3	164355	164354	161481	0.0101528	0.0101528
M297T63	[M-H]-	Fa 18:1+1o	270234	179130	76825.7	397907	121696	286661	1.70011	0.652626	0.393705	297.243	62.5515	0.0753427	HMDB0061650	C19418	Lipids and lipid-like molecules	Fatty Acyls	Lineolic acids and derivatives	76.081	3	3	212592	212722	214080	0.00386558	0.00386558
M311T105	[M-H]-	Fa 18:2+2o	109476	26399.9	16543.2	53986.5	23838.2	33421.3	0.698189	1.37011	0.678801	311.222	105.21	0.411724			Lipids and lipid-like molecules	Fatty Acyls	Lineolic acids and derivatives	106.695	3	3	40736.7	42342.8	42345.9	0.0222004	0.0222004
M169T107	[M-H]-	Fa 9:2+1o	12977.9	13098.6	8660.9	10482.1	7181.49	11747.1	0.416699	1.18111	0.423885	169.087	107.176	7.67494			Organic acids and derivatives	Keto acids and derivatives	Medium-chain keto acids and derivatives	121.365	3	2	9190.41	8626.77	8922.36	0.0316308	0.0316308
M559T48	[M-H]-	Fahfa 36:3	185769	91270.2	40745.8	108983	144329	211899	1.2467	0.683098	0.399243	559.474	47.813	2.53952			Lipids and lipid-like molecules	Fatty Acyls	Fatty acids and conjugates	63.13	3	3	125445	146074	128547	0.0834127	0.0834127
M583T40	[M-H]-	Fahfa 38:5	68939.8	60222	58730.4	95850.3	68891.7	60218.3	0.445854	0.835224	0.331477	583.473	39.845	0.40054			Lipids and lipid-like molecules	Fatty Acyls	Fatty acids and conjugates	48.324	3	2	55545.7	54612.6	56392.9	0.0160406	0.0160406
M299T367	[M-H]-	Farrerol	861.074	898.291	666.756	1211.97	710.455	816.071	0.0257815	0.885932	0.57045	299.068	366.673	0.90262	HMDB0130571	C09734	Phenylpropanoids and polyketides	Flavonoids	Flavans	366.893	1	1	909.043	827.996	825.442	0.0556649	0.0556649
M440T431	[M-H]-	Folate	1421.56	3313.34	2055.64	2068.25	1230.25	1642.49	0.185473	1.37433	0.366709	440.133	431.461	3.86638	HMDB0000121	C00504	Organic acids and derivatives	Carboxylic acids and derivatives	Amino acids, peptides, and analogues	432.438	2	3	1800.15	1969.23	1964.6	0.0503896	0.0503896
M175T352	(M+K-2H)-	Fosfomycin	1261.65	1129.15	1821.19	2194.27	1581.27	1457.01	0.115472	0.804958	0.335884	174.955	351.901							353.918	3	3	1469.93	1467.37	1325.46	0.0581888	0.0581888
M179T265	[M-H]-	Fructose	343017	153967	100391	278592	938017	336116	4.09897	0.384727	0.227066	179.056	265.016	0.0440582	HMDB0000660	C01496	Organic oxygen compounds	Organooxygen compounds	Carbohydrates and carbohydrate conjugates	272.36	3	3	442253	429842	429428	0.0167983	0.0167983
M259T472	[M-H]-	Fructose 1-phosphate	13110.8	17031.3	11446.6	18072.8	289536	34366.5	2.40128	0.121613	0.318305	259.022	471.598	2.42226	HMDB0001076	C01094	Organic oxygen compounds	Organooxygen compounds	Carbohydrates and carbohydrate conjugates	473.051	3	1	69725	69074.7	69064.8	0.00546069	0.00546069
M657T250	[M+Cl]-	Fulvestrant 9-sulfone	2364.31	1161.83	1859.2	1188.17	1421.27	2339.45	0.125422	1.08819	0.783445	657.278	249.906	2.96353			Lipids and lipid-like molecules	Steroids and steroid derivatives	Estrane steroids	261.97	2	3	1298.69	1258.38	1298.93	0.0181598	0.0181598
M231T453	[2M-H]-	Fumarate	2563.49	2543.73	1990.61	2614.81	928.919	2985.08	0.170495	1.08715	0.788105	230.991	453.468	3.06201	HMDB0000134	C00122	Organic acids and derivatives	Carboxylic acids and derivatives	Dicarboxylic acids and derivatives	456.732	3	3	2519.11	2436.41	2461.49	0.0171521	0.0171521
M287T211	[M-H]-	Fustin	1786.01	1136.23	1253.35	1087.77	2738.09	1816.22	0.159468	0.74008	0.398489	287.071	211.398	1.6012		C01378	Phenylpropanoids and polyketides	Flavonoids	Flavans	213.436	3	3	1918.47	1913.96	2036.76	0.0355915	0.0355915
M249T231	[M-H]-	Gamma-Glu-Cys	31777.9	26224.1	20472.1	31702.9	1835.66	34732.9	0.650804	1.14944	0.772486	249.079	231.262	5.14424	HMDB0001049	C00669	Organic acids and derivatives	Carboxylic acids and derivatives	Amino acids, peptides, and analogues	231.562	3	3	31300.3	32228.2	32540.2	0.0201395	0.0201395
M601T313	[M-H]-	Garcinol	1052.78	2372.16	1605.66	886.965	3904.24	1587.87	0.195269	0.78861	0.672949	601.337	312.752	6.3881		C09929	Lipids and lipid-like molecules	Prenol lipids	Monoterpenoids	313.828	3	3	2191.53	2233.85	2235.81	0.0112677	0.0112677
M433T397	[M+FA-H]-	Geniposide	987.827	1094.03	982.012	1591.1	1068.53	1481.32	0.0880534	0.739896	0.0926521	433.158	396.848	4.02833		C09781	Lipids and lipid-like molecules	Prenol lipids	Terpene glycosides	398.153	2	2	1537.8	1628.29	1538.29	0.0332284	0.0332284
M269T70	M-H	Genistein	10864	4913.69	4337.27	2439.39	3110.87	4546.22	0.407227	1.99227	0.199769	269.14	70.021	4.44785	HMDB0003217	C06563	Phenylpropanoids and polyketides	Isoflavonoids	Isoflav-2-enes	71.831	1	3	4598.01	4374.77	4600.43	0.0286428	0.0286428
M539T445	[M+Cl]-	Gentianose	895.894	755.815	635.458	1326.93	580.625	1194.26	0.0756068	0.737363	0.324398	539.138	444.709	5.24254		C08239	Organic oxygen compounds	Organooxygen compounds	Carbohydrates and carbohydrate conjugates	444.929	2	2	803.851	787.817	803.69	0.0115363	0.0115363
M401T365	[M+FA-H]-	Gentiopicroside	902.452	1074.84	1136.96	1447.68	1491.91	1603.48	0.12028	0.685495	0.00478896	401.128	365.08	2.77412			Organic oxygen compounds	Organooxygen compounds	Carbohydrates and carbohydrate conjugates	365.805	1	2	1395.31	1409.55	1395.57	0.0058209	0.0058209
M330T466	(M+NH4-2H)-	Geranyl diphosphate	2214.4	2093.71	1329.94	747.786	1725.6	1198.32	0.189211	1.53554	0.172909	330.092	465.751			C00341				469.067	3	0	1587.43	1675.18	1598.42	0.0295022	0.0295022
M815T37	[M+FA-H]-	Ginsenoside f3	320304	196137	14789.8	219551	248943	220192	1.75924	0.771368	0.588027	815.49	37.173	0.609488			Lipids and lipid-like molecules	Prenol lipids	Triterpenoids	50.992	3	3	269249	249891	250016	0.0434515	0.0434515
M478T434	[M-H]-	Glucoibarin	9806.31	9050.01	6891.99	2451.86	2156.98	3762.11	0.603989	3.07591	0.00446146	478.088	433.789	2.11055			Organic oxygen compounds	Organooxygen compounds	Carbohydrates and carbohydrate conjugates	434.503	3	3	5631.47	5631.72	5597.45	0.00350835	0.00350835
M254T391_2	(M+CH3COO)-	Glucosaminic acid	2939.05	3487.86	1875.48	3057.18	1511.39	3381.68	0.144268	1.04429	0.882642	254.088	391.188							391.945	3	3	2900.13	3117.92	3120.53	0.0415275	0.0415275
M179T348	[M-H]-	Glucose	4979.46	5348.03	3139.77	2637.87	2918.36	3290.76	0.315385	1.52224	0.0954723	178.983	347.707	1.80397	HMDB0000122	C00031	Organic oxygen compounds	Organooxygen compounds	Carbohydrates and carbohydrate conjugates	351.178	3	3	3241.03	2818.18	3200.61	0.0755967	0.0755967
M274T417	[M-H]-	Glu-Gln	7202.43	5596.66	4368.6	15787	29175.9	28958.7	0.957198	0.232242	0.0136787	274.104	417.3	0.159366	HMDB0028817		Organic acids and derivatives	Carboxylic acids and derivatives	Amino acids, peptides, and analogues	429.89	3	3	15643.1	16602.8	16573.1	0.0335331	0.0335331
M283T414	[M-H]-	Glu-His	3215.31	2436.29	2499.73	6085.17	9369.23	16435.3	0.571297	0.25561	0.0611542	283.105	413.94	1.30554	HMDB0028821		Organic acids and derivatives	Carboxylic acids and derivatives	Amino acids, peptides, and analogues	425.643	3	3	8258.99	8690.27	8259.19	0.0296258	0.0296258
M274T456	[M-H]-	Glu-Lys	8687.58	4969.76	4172.91	9590.76	9732.71	12001.2	0.419056	0.569208	0.0478557	274.141	455.628	3.05573	HMDB0004207		Organic acids and derivatives	Carboxylic acids and derivatives	Amino acids, peptides, and analogues	456.981	3	3	7278.46	7383.37	7382.9	0.00822397	0.00822397
M277T368	[M-H]-	Glu-Met	3030.3	3337.67	2199.04	2925.25	2655.9	5263.3	0.0685309	0.789991	0.444113	277.086	367.583	3.29439	HMDB0028825		Organic acids and derivatives	Carboxylic acids and derivatives	Amino acids, peptides, and analogues	368.447	3	3	3634.66	3489.8	3485.56	0.0240019	0.0240019
M129T106	[M-H]-	Glutaconic acid	41105.1	28256.3	18015	29667.1	85925.3	46609.1	1.12905	0.538691	0.237064	129.019	105.846	0.573118			Organic acids and derivatives	Carboxylic acids and derivatives	Dicarboxylic acids and derivatives	106.909	1	2	44595.3	44151.6	44154.2	0.00576554	0.00576554
M146T396_2	[M-H]-	Glutamic acid	2.35548e+06	2.32931e+06	1.94673e+06	1.93945e+06	1.79329e+06	2.83311e+06	3.78682	1.01	0.953234	146.046	396.202	0.652747	HMDB0000148	C00025	Organic acids and derivatives	Carboxylic acids and derivatives	Amino acids, peptides, and analogues	396.365	3	3	2.30443e+06	2.30443e+06	2.31051e+06	0.00152179	0.00152179
M113T101	[M-H-H2O]-	Glutaric acid	23570.7	13845.5	23234.5	37893.1	27120.4	15184.9	0.367981	0.756257	0.422033	113.024	100.748	7.35777	HMDB0000661	C00489	Organic acids and derivatives	Carboxylic acids and derivatives	Dicarboxylic acids and derivatives	101.649	3	3	38022.3	20839.5	22578.5	0.348423	0.348423
M306T454	(M-H)-	Glutathione	1508	1668.56	2157.36	1296.42	1585.61	2427.73	0.141489	1.00455	0.984568	306.082	453.608		HMDB0000125	C00051	Organic acids and derivatives	Carboxylic acids and derivatives	"Amino acids, peptides, and analogues"	454.209	2	2	2572.32	2981.73	2596.77	0.0845207	0.0845207
M611T494	[M-H]-	Glutathione, oxidized	9083.36	6657.02	57823.2	7186.38	65493	14336.1	0.981797	0.845408	0.865291	611.144	493.651	0.247585	HMDB0003337	C00127	Organic acids and derivatives	Carboxylic acids and derivatives	Amino acids, peptides, and analogues	509.895	3	3	10945.3	10619.9	11245.6	0.0286137	0.0286137
M189T428	[M-H]-	Gly-Asp	37068.4	32488.4	22491.1	30763.9	21592.1	31981.6	0.587663	1.09142	0.659561	189.052	427.68	2.84365			Organic acids and derivatives	Carboxylic acids and derivatives	Amino acids, peptides, and analogues	428.294	3	3	31773.3	31773.2	31636.4	0.00249068	0.00249068
M105T317	[M-H]-	Glyceric acid	30385.4	38375.1	25206.1	31390.4	7588.68	21253.7	0.879679	1.56006	0.227161	105.019	317.445	2.87265	HMDB0031818	C00258	Organic oxygen compounds	Organooxygen compounds	Carbohydrates and carbohydrate conjugates	320.52	3	3	30866.8	30863.9	30535.8	0.00618643	0.00618643
M171T430	[M-H]-	Glycerol 3-phosphate	6666.7	22115.2	11195.5	12127.1	23671.6	27614.2	0.474024	0.63043	0.297516	171.006	430.34	2.38985	HMDB0000126	C00093	Lipids and lipid-like molecules	Glycerophospholipids	Glycerophosphates	431.053	3	3	16192.3	16194.1	16188.8	0.000167747	0.000167747
M171T386	[M-H]-	Glycerophosphate(2)	4281.39	4437.01	3894.06	7044.96	78235.2	13512.3	1.26702	0.127666	0.274922	171.006	385.916	1.57732	HMDB0000126	C00093	Lipids and lipid-like molecules	Glycerophospholipids	Glycerophosphates	386.266	2	3	22256.6	22256.3	22445.4	0.00488747	0.00488747
M256T387	[M-H]-	Glycerophosphocholine	1680.36	1936.03	1773.78	2604.6	16204.6	3915.39	0.559614	0.237195	0.253147	256.094	386.627	4.55799	HMDB0000086	C00670	Lipids and lipid-like molecules	Glycerophospholipids	Glycerophosphocholines	397.461	3	3	5799.65	5650.48	5799.57	0.0149743	0.0149743
M74T363	[M-H]-	Glycine	161991	145332	91785	112154	75025.4	151198	1.33679	1.17947	0.543569	74.0248	363.134	2.13912	HMDB0000123	C00037	Organic acids and derivatives	Carboxylic acids and derivatives	Amino acids, peptides, and analogues	364.049	3	3	123406	123755	123472	0.001499	0.001499
M464T202	[M-H]-	Glycocholic acid	10326.3	6270.68	5648.72	6564.13	19130	11376.3	0.495808	0.600092	0.278402	464.313	202.411	2.14607	HMDB0000138	C01921	Lipids and lipid-like molecules	Steroids and steroid derivatives	Bile acids, alcohols and derivatives	204.107	1	2	11958.5	11884.1	11884	0.00360857	0.00360857
M211T375	[M-H]-	Gly-His	12749.9	11857.3	8159.96	19892.9	18443.8	26903.7	0.681386	0.502253	0.0217829	211.083	375.049	0.269343			Organic acids and derivatives	Carboxylic acids and derivatives	Amino acids, peptides, and analogues	376.027	3	3	17913.6	17711.8	17907.4	0.00643297	0.00643297
M339T29	[M-H]-	Gly-His-Lys	482445	535075	236294	429196	360768	451503	1.37129	1.00995	0.967875	339.2	28.907	1.39773			Organic acids and derivatives	Carboxylic acids and derivatives	Amino acids, peptides, and analogues	30.377	3	3	427820	424020	427758	0.00510316	0.00510316
M161T363	[M-H]-	Gly-Ser	11370.5	6212.62	5227.62	18710.2	14078.1	21198.3	0.684374	0.422525	0.0212306	161.056	363.282	4.81938			Organic acids and derivatives	Carboxylic acids and derivatives	Amino acids, peptides, and analogues	363.284	1	0	13946.9	13948.6	13836.4	0.00462308	0.00462308
M517T420	[M-H]-	Gossypol	693.965	773.98	460.945	488.464	573.756	1483.03	0.0324686	0.757839	0.569328	517.188	420.099	2.40225	HMDB0040723	C07667	Lipids and lipid-like molecules	Prenol lipids	Sesquiterpenoids	420.194	2	0	874.772	874.839	884.448	0.00634085	0.00634085
M166T299	[M-H]-	Guanidinoethyl sulfonate	23267.5	4417.63	8361.73	7689.08	10905.9	17478.5	0.131286	0.999263	0.998965	166.018	299.411	4.96136	HMDB0003584	C01959	Organic acids and derivatives	Organic sulfonic acids and derivatives	Organosulfonic acids and derivatives	313.346	1	3	6887.9	6923.17	5640.39	0.112688	0.112688
M116T286	[M-H]-	Guanidoacetic acid	50880.8	42043.2	41060.5	47101	55251	79011.1	0.590378	0.738764	0.19183	116.035	286.498	1.83946	HMDB0000128	C00581	Organic acids and derivatives	Carboxylic acids and derivatives	Amino acids, peptides, and analogues	287.114	3	3	54308.5	54312.3	55766.9	0.0153462	0.0153462
M362T439	[M-H-C6H11O7P]-	Guanosine 5'-diphospho-.beta.-l-fucose	2158.89	1895.48	1967.46	1420.77	10981.5	1873.68	0.409673	0.421815	0.427004	362.051	439.209	2.35242	HMDB0001095	C00325	Nucleosides, nucleotides, and analogues	Purine nucleotides	Purine nucleotide sugars	439.993	3	0	2562.32	2563.2	2752.33	0.0416809	0.0416809
M529T396_2	[M+Cl]-	Harpagoside	1604.8	1205.57	857.639	2355.49	4883.64	2114.23	0.303883	0.39216	0.106155	529.158	395.878	5.52052		C09783	Lipids and lipid-like molecules	Prenol lipids	Terpene glycosides	397.533	2	0	3248.56	3399.96	3413.19	0.0272731	0.0272731
M269T47	[M-H]-	Heptadecanoic acid	347586	370740	255467	408098	217614	223399	1.7323	1.14684	0.593626	269.248	47.3535	0.430089	HMDB0002259		Lipids and lipid-like molecules	Fatty Acyls	Fatty acids and conjugates	48.924	3	3	235406	237860	237853	0.00596753	0.00596753
M285T217	[M-H]-	Hexadecanedioic acid	2670.26	1289.91	2581.76	2471.09	2399.53	2686.92	0.128434	0.865615	0.497637	285.206	217.421	2.93761	HMDB0000672	C19615	Lipids and lipid-like molecules	Fatty Acyls	Fatty acids and conjugates	218.018	3	3	2495.59	2494.27	2391.95	0.0241638	0.0241638
M775T199	[M-H]-	Hexsose + hexsose-deoxyhexose + c20h32	1820.57	1104.89	1077.25	1324.84	447.104	1074.62	0.164415	1.40616	0.34094	775.405	198.929	2.33945			Lipids and lipid-like molecules	Prenol lipids	Terpene glycosides	200.157	2	2	1082.44	1094.92	1109.75	0.0124767	0.0124767
M178T193	[M-H]-	Hippuric acid	116037	105190	66859.3	301568	35621.1	182874	1.54013	0.553944	0.379565	178.051	192.733	0.640711	HMDB0000714	C01586	Benzenoids	Benzene and substituted derivatives	Benzoic acids and derivatives	193.128	3	3	132614	133506	133504	0.00386427	0.00386427
M269T417	[M-H]-	His-Asp	4925.86	5208.99	4285.21	7498.94	5710.54	7402.79	0.244974	0.699586	0.0324081	269.089	416.63	3.60649			Organic acids and derivatives	Carboxylic acids and derivatives	Amino acids, peptides, and analogues	417.862	3	3	6405.31	6405.38	6432.7	0.00246149	0.00246149
M257T143	[M-H]-	His-Cys	22701.5	16694.8	10443.8	22398.9	20599	33808.6	0.532669	0.648905	0.17401	257.078	142.713	0.724865	HMDB0000884					143.017	3	3	22319.1	22321.2	22639.2	0.00821399	0.00821399
M251T311	[M-H]-	His-Pro	10129.9	7603.02	7640.08	7704.9	4720.73	9553.57	0.339922	1.15441	0.527657	251.102	310.857	1.94026			Organic acids and derivatives	Carboxylic acids and derivatives	Amino acids, peptides, and analogues	312.2	3	3	7869.46	7786.55	7668.69	0.0129762	0.0129762
M241T98	[M-H]-	His-ser	559521	204668	173453	878041	205317	520775	2.44627	0.584517	0.389556	241.082	98.065	0.622064	HMDB0000273	C00214	Nucleosides, nucleotides, and analogues	Pyrimidine nucleosides	Pyrimidine 2'-deoxyribonucleosides	99.829	3	3	415453	403581	403597	0.0168076	0.0168076
M361T170	[M-H]-	Humulone	13344.5	16497.7	13969.2	13705.7	8331.18	80291.4	0.560827	0.428146	0.447136	361.202	170.233	3.12022		C10695	Organic oxygen compounds	Organooxygen compounds	Carbonyl compounds	171.545	3	2	27781.9	28039	27788.5	0.00525974	0.00525974
M325T29	[M-H]-	Hydroquinidine	404417	491995	228245	425613	445482	388961	1.36659	0.892545	0.599711	325.184	28.95	4.56885		C10696				30.377	3	3	418250	418259	419997	0.00240192	0.00240192
M131T130	[M-H]-	Hydroxyisocaproic acid	11009.5	9728.43	4600.07	11073.6	270157	72716.7	2.45678	0.0715868	0.233727	131.071	129.876	7.86507	HMDB0000665		Lipids and lipid-like molecules	Fatty Acyls	Fatty acids and conjugates	135.457	3	3	63189.2	64257.3	64218.4	0.00948113	0.00948113
M108T219	[M-H]-	Hypotaurine	86883.9	74106.1	72798.4	88046.7	59499.1	105545	0.615747	0.923734	0.672935	108.02	218.672	1.03385	HMDB0000965	C00519	Organic acids and derivatives	Sulfinic acids and derivatives	Sulfinic acids	219.486	3	3	83353.3	84318.6	83352.8	0.00666224	0.00666224
M258T417	[M-H]-	Ile-Lys	6678.39	6561.35	5979.07	8267.44	10493.3	19136.7	0.436081	0.507127	0.134175	258.038	417.25	2.5785	HMDB0001254	C00352	Organic oxygen compounds	Organooxygen compounds	Carbohydrates and carbohydrate conjugates	417.484	3	3	10239.1	10237.9	9987.53	0.0142675	0.0142675
M227T112	[M-H]-	Ile-Pro	362619	167607	115283	545490	303115	371390	2.61613	0.529108	0.140131	227.067	112.408	1.77705	HMDB0000012	C00526	Nucleosides, nucleotides, and analogues	Pyrimidine nucleosides	Pyrimidine 2'-deoxyribonucleosides	113.259	3	3	312583	310863	312578	0.00317777	0.00317777
M187T135	[M-H-CO2]-	Ile-thr	2136.32	11168.2	4938.35	2389.96	3599.42	8614.4	0.200292	1.24919	0.73022	187.088	134.647	0.36442	HMDB0014917	C05079	Organoheterocyclic compounds	Diazanaphthalenes	Naphthyridines	140.507	2	2	8015.17	8573.25	9343.39	0.0771551	0.0771551
M229T298	[M-H]-	Ile-Val	4825.59	1769.98	1272.08	1596.17	1629.4	884.095	0.219818	1.91442	0.33247	229.144	298.01	3.14337			Organic acids and derivatives	Carboxylic acids and derivatives	Amino acids, peptides, and analogues	298.734	2	3	2276.07	2074.85	2275.81	0.052559	0.052559
M230T116	[M-H-CO2]-	Imazapic	16866	13148.3	6472.91	12708.2	8881.38	13730.3	0.26591	1.03305	0.913882	230.121	115.674	0.718256			Organic acids and derivatives	Carboxylic acids and derivatives	Amino acids, peptides, and analogues	125.888	3	3	13988.1	15392.5	13959.6	0.0567068	0.0567068
M158T54	[M-H]-	Indole-3-acetaldehyde	161427	129695	54376	152365	126746	266824	1.39405	0.632854	0.279817	158.061	54.1465	0.957522	HMDB0001190	C00637	Organoheterocyclic compounds	Indoles and derivatives	Indoles	54.962	1	3	163586	163348	157799	0.0202664	0.0202664
M144T39	[M-H]-	Indole-3-carboxaldehyde	433867	70660.4	757529	296878	28120	181195	4.17275	2.49323	0.302581	144.045	38.585	5.91747	HMDB0029737	C08493	Organoheterocyclic compounds	Indoles and derivatives	Indoles	52.031	3	3	105568	112004	105671	0.0342147	0.0342147
M158T35	[M-H-CH2O2]-	Indolelactic acid	644177	412372	556005	612788	100693	519314	3.35215	1.30805	0.501003	158.061	35.19	4.70556	HMDB0000671	C02043	Organoheterocyclic compounds	Indoles and derivatives	Indolyl carboxylic acids and derivatives	37.127	3	3	344413	348965	344373	0.00763169	0.00763169
M212T30	[M-H]-	Indoxyl sulfate	2.8979e+06	5.07057e+06	2.48573e+06	2.28803e+06	1.03726e+06	4.36544e+06	7.16906	1.35933	0.504915	212.003	29.57	1.4055	HMDB0000682		Organic acids and derivatives	Organic sulfuric acids and derivatives	Arylsulfates	30.977	3	3	3.29126e+06	3.23679e+06	3.29113e+06	0.00959663	0.00959663
M267T217	[M-H]-	Inosine	829809	693893	729097	977926	46512.8	756669	3.95824	1.26483	0.609186	267.074	216.792	2.41094	HMDB0000195	C00294	"Nucleosides, nucleotides, and analogues"	Purine nucleosides		222.596	3	3	680396	693348	693862	0.0110718	0.0110718
M347T446	[M-H]-	Inosine 5'-monophosphate	1892.64	3003.04	2689.66	3009.45	2438.15	3294.73	0.119666	0.867656	0.405869	347.039	446.149	9.10001	HMDB0000175	C00130	Nucleosides, nucleotides, and analogues	Purine nucleotides	Purine ribonucleotides	446.785	0	3	3061.49	2950.5	3057.97	0.0208669	0.0208669
M367T393	[M-H]-	Isoanhydroicaritin	66718.4	83912.4	53660.2	91790.6	18964	81656	0.896138	1.06174	0.878948	367.106	393.022	3.36078			Phenylpropanoids and polyketides	Flavonoids	Flavones	393.805	3	3	65156.7	65763.7	65762.3	0.00533956	0.00533956
M144T289	[M-H]-	Isobutyrylglycine	5643.1	4182.46	3128.64	3790.89	2300.52	1918.48	0.314436	1.61727	0.149768	144.066	289.108	4.59964	HMDB0000730		Organic acids and derivatives	Carboxylic acids and derivatives	Amino acids, peptides, and analogues	289.218	1	2	3571.72	3660.94	3491.91	0.0236537	0.0236537
M173T359	[M-H-H2O]-	Isocitric acid	11197.5	4780.77	1854.95	1923.14	9313.96	4484.82	0.29471	1.13429	0.85079	173.009	358.503	1.60115	HMDB0000193	C00311	Organic acids and derivatives	Carboxylic acids and derivatives	Tricarboxylic acids and derivatives	359.914	2	3	7926.05	6722.09	6723.65	0.09751	0.09751
M373T104	[M-H-H2O]-	Isodeoxycholic acid	38164.5	11562.7	1733.35	2583.05	81315	33307.2	1.1575	0.439063	0.436293	373.294	104.123	5.9815	HMDB0002536	C17661	Lipids and lipid-like molecules	Steroids and steroid derivatives	Bile acids, alcohols and derivatives	117.688	3	3	34096.4	34079.9	34096.4	0.000279165	0.000279165
M220T77	[M-H-H2O]-	Isoetharine	599772	314759	192811	677881	243918	170628	1.0401	1.01365	0.981263	220.147	77.0125	0.36799	HMDB0014366	C07053	Benzenoids	Phenols	Benzenediols	79.622	3	2	355422	356072	376086	0.0324041	0.0324041
M217T31	[M+Cl]-	Isoevernic acid	71906.2	58426.9	40222.3	48371.7	15557.8	93579.8	0.716215	1.08283	0.86726	217.018	30.914	2.37812			Benzenoids	Benzene and substituted derivatives	Benzoic acids and derivatives	33.007	3	3	52711.7	54463.3	52721.4	0.0189221	0.0189221
M227T411	[M-H-H2O]-	Isopentenyl pyrophosphate	1519.87	2204.55	1751.6	997.963	14605.5	2082.29	0.49649	0.309628	0.4045	226.996	411.345	0.871051	HMDB0001347	C00129	Lipids and lipid-like molecules	Prenol lipids	Isoprenoid phosphates	412.044	3	2	4951.48	4928.52	5349.34	0.04661	0.04661
M225T422	[M+HCO2]-	Isopropyl 4-hydroxybenzoate	5299.2	9640.88	7568.79	4118.04	866.172	1205.63	0.566007	3.63641	0.0285752	225.099	422.08	2.56539		C20343	Benzenoids	Benzene and substituted derivatives	Benzoic acids and derivatives	424.204	2	3	3974.74	3975.14	4039.02	0.00925784	0.00925784
M353T154	[M-H]-	Isoprostaglandin-f2.alpha.-iv	215140	121948	64220	339429	31925.1	193013	1.40482	0.711077	0.612513	353.233	153.986	0.877586			Lipids and lipid-like molecules	Fatty Acyls	Eicosanoids	154.536	2	3	158936	162940	159165	0.0140236	0.0140236
M158T278	(M-H)-	Isovalerylglycine	1601.29	2618.77	1175.1	3514.31	3878.79	5693.59	0.332776	0.412262	0.0325626	158.081	277.964		HMDB0000678		Organic acids and derivatives	Carboxylic acids and derivatives	"Amino acids, peptides, and analogues"	280.419	1	3	2668.72	2643.99	2982.54	0.0682543	0.0682543
M188T186	[M-H]-	Kynurenic acid	14484	4192.48	8957.43	1588.71	574.671	3988.17	0.621527	4.49218	0.0848159	188.035	185.618	3.12172	HMDB0000715	C01717	Organoheterocyclic compounds	Quinolines and derivatives	Quinoline carboxylic acids	187.16	3	3	3585.62	3389.81	3568.33	0.0308443	0.0308443
M327T25	[M-H]-	Labetalol	6346.93	5884.26	4064.3	7050.45	8500.52	5126.34	0.240338	0.788086	0.29049	327.163	25.475	0.658227	HMDB0014736	C07063	Benzenoids	Benzene and substituted derivatives	Benzoic acids and derivatives	34.725	3	3	7648.57	7611.57	8421.48	0.0579307	0.0579307
M343T314	[M-H]-	Lactitol	1112.45	1147.14	788.358	767.839	1879.59	926.948	0.125767	0.852721	0.656176	343.125	314.177	6.23103			Lipids and lipid-like molecules	Fatty Acyls	Fatty acyl glycosides	315.818	3	0	1137.33	1135.25	1060.02	0.0396552	0.0396552
M647T497	[M-H-H2O]-	Laminaritetraose	481.785	508.737	469.947	648.058	1015.84	946.066	0.123691	0.559573	0.0277846	647.219	496.534	0.0345939			Organic oxygen compounds	Organooxygen compounds	Carbohydrates and carbohydrate conjugates	497.012	2	2	1132.93	1092.53	1093.87	0.0207371	0.0207371
M147T77	[M-H]-	L-Arabinono-1,4-lactone	91245.6	54181.9	54092	84043.9	128871	88804.9	1.17542	0.661274	0.144908	147.03	76.81	0.931544		C01114				77.411	3	3	80095	80092.1	81379.3	0.0092189	0.0092189
M209T284	(M+CH3COO)-	L-Arabinose	323310	208317	160202	228883	115337	252305	1.62099	1.15976	0.647006	209.067	284.416		HMDB0000646	C00259/C11476	Organic oxygen compounds	Organooxygen compounds	Carbohydrates and carbohydrate conjugates	286.738	3	3	197673	198587	197682	0.00265366	0.00265366
M153T160	(M+Na-2H)-	L-Asparagine	18452.2	12630	14836.4	12690	3594.99	19260.9	0.536601	1.29181	0.515173	153.03	160.032		HMDB0000168	C00152				162.039	3	3	15562.3	15570.1	14721.9	0.0318903	0.0318903
M173T55	[M-H]-	Lawsone	18074.8	36148.2	37730.2	34147.5	221369	61182	2.00415	0.29035	0.271383	173.009	54.742	1.68119		C10368	Benzenoids	Naphthalenes	Naphthoquinones	55.574	3	3	65363.8	65659.7	68160	0.0231365	0.0231365
M174T391	[M-H]-	L-citrulline	24086.8	25543.2	17848.2	16247.1	6939.15	20920.1	0.753235	1.5299	0.175514	174.088	390.543	4.06528	HMDB0000904	C00327	Organic acids and derivatives	Carboxylic acids and derivatives	Amino acids, peptides, and analogues	391.316	3	3	19299.5	19552.9	19298.6	0.00756071	0.00756071
M168T451	[M-H]-	L-Cysteic acid	3356.86	4353.78	1786.17	2969.89	982.833	6265.72	0.126955	0.92938	0.89507	167.997	450.538	0.924781	HMDB0002757	C00506	Organic acids and derivatives	Carboxylic acids and derivatives	Amino acids, peptides, and analogues	452.552	3	3	4848.13	4852.23	5031.94	0.0213727	0.0213727
M258T288	[M-H]-	Leu-Gln	1781.22	1846.38	1687.19	8729	9461.44	15441	0.670807	0.15803	0.0113418	258.146	288.445	3.43851			Organic acids and derivatives	Carboxylic acids and derivatives	Amino acids, peptides, and analogues	289.804	3	3	6954.84	6847.1	6953.08	0.00891892	0.00891892
M163T202	[M-H]-	L-fucose	16711.9	6033.31	3070.36	4870.65	2351.71	7673.28	0.389829	1.73309	0.456339	163.04	202.392	0.314641	HMDB0062489	C01019	Organic oxygen compounds	Organooxygen compounds	Carbohydrates and carbohydrate conjugates	202.555	1	1	6306.82	6004.74	6314.05	0.0284333	0.0284333
M243T394	[M-H]-	L-fucose-1-phosphate	1957.93	1237.3	1232.3	2357.63	2642.12	4018.3	0.241045	0.490963	0.0540572	243.027	394.3	6.16868	HMDB0001265	C02985	Organic oxygen compounds	Organooxygen compounds	Carbohydrates and carbohydrate conjugates	395.085	3	3	2280.88	2321.58	2322.96	0.0103561	0.0103561
M146T422	(M-H)-	L-Glutamate	220960	75753.2	203179	166255	182187	249095	1.09119	0.836588	0.567426	146.045	422.19		HMDB0000148	C00025	Organic acids and derivatives	Carboxylic acids and derivatives	"Amino acids, peptides, and analogues"	422.662	1	2	228068	228058	227074	0.00250658	0.00250658
M183T125	(M+K-2H)-	L-Glutamine	99965.9	54322.4	33005.1	79121	62773.5	90804.8	0.547521	0.804873	0.517659	183.016	125.084		HMDB0000641	C00064	Organic acids and derivatives	Carboxylic acids and derivatives	"Amino acids, peptides, and analogues"	125.888	3	3	70371	70555	70686.6	0.00224777	0.00224777
M177T346_1	(M-H)-	L-Gulonic gamma-lactone	11878	11500.5	12018.7	20240.9	6972.34	12530.1	0.284253	0.890643	0.725819	177.04	346.341		HMDB0003466	C01040	Organoheterocyclic compounds	Lactones	Gamma butyrolactones	347.738	3	3	13906.9	14892.2	13924.4	0.0395946	0.0395946
M377T218	[2M-H]-	L-homocitrulline	905.264	763.96	725.335	4546.4	868.42	5467.17	0.330599	0.220048	0.114492	377.196	218.052	4.46606	HMDB0000679	C02427	Organic acids and derivatives	Carboxylic acids and derivatives	Amino acids, peptides, and analogues	218.664	2	0	1693.05	1857.2	1693.56	0.0541328	0.0541328
M367T43	[M-H]-	Lignoceric acid	37111.3	26387.3	33650.1	31538	31860.5	30175.3	0.544594	1.0382	0.728646	367.358	43.433	6.2004	HMDB0002003	C08320	Lipids and lipid-like molecules	Fatty Acyls	Fatty acids and conjugates	44.104	3	3	35059.4	35048.1	34225.9	0.0137441	0.0137441
M279T47	[M-H]-	Linoleic acid	4.52512e+07	3.64848e+07	1.33949e+07	5.83994e+07	3.52794e+07	5.0181e+07	24.5216	0.661275	0.236171	279.233	47.0475	3.12893	HMDB0000673	C01595	Lipids and lipid-like molecules	Fatty Acyls	Lineolic acids and derivatives	48.324	3	3	3.52506e+07	3.52714e+07	3.69817e+07	0.0277243	0.0277243
M277T48	[M-H]-	Linolenic acid	2.18129e+06	917204	887465	2.25415e+06	627331	1.50114e+06	2.46999	0.909492	0.845143	277.217	48.2835	0.587635	HMDB0001388	C06427	Lipids and lipid-like molecules	Fatty Acyls	Lineolic acids and derivatives	49.856	3	3	1.6488e+06	1.56986e+06	1.57264e+06	0.0280497	0.0280497
M336T115	[M-H]-	Linoleoylglycine	306593	216145	86534.4	149581	23054	110090	2.45827	2.155	0.215233	336.254	115.265	0.479887			Organic acids and derivatives	Carboxylic acids and derivatives	Amino acids, peptides, and analogues	123.988	3	3	145394	142156	145382	0.0129293	0.0129293
M328T284	[M-H]-	Lithosprmoside	207009	134707	91498.9	164787	67932.7	205882	0.91119	0.987719	0.974591	328.107	283.767	1.12476			Organic oxygen compounds	Organooxygen compounds	Carbohydrates and carbohydrate conjugates	286.108	3	3	164864	165925	165924	0.00369767	0.00369767
M130T311	(M-H)-	L-Leucine	276608	153363	174642	250100	184203	57494.7	1.24102	1.22939	0.610327	130.087	311.036		HMDB0000687	C00123	Organic acids and derivatives	Carboxylic acids and derivatives	"Amino acids, peptides, and analogues"	313.828	3	3	98172.9	97111	130093	0.172813	0.172813
M145T552	(M-H)-	L-Lysine	58768.2	48499.3	40869	58201.8	48890.8	78314.2	0.388145	0.798981	0.286619	145.098	551.723		HMDB0000182	C00047	Organic acids and derivatives	Carboxylic acids and derivatives	"Amino acids, peptides, and analogues"	558.696	1	1	57578.1	59713.6	57602.7	0.0210284	0.0210284
M133T434	(M-H)-	L-Malic acid	225396	274560	155774	309661	260897	328837	1.53389	0.729078	0.111854	133.014	434.385		HMDB0000156	C00149	Organic acids and derivatives	Hydroxy acids and derivatives	Beta hydroxy acids and derivatives	444.53	2	1	281757	279001	281695	0.00560267	0.00560267
M148T284_2	[M-H]-	L-methionine	492636	369538	261112	467303	245834	652481	0.978199	0.822548	0.58248	148.044	283.767	1.82166	HMDB0000696	C00073	Organic acids and derivatives	Carboxylic acids and derivatives	Amino acids, peptides, and analogues	286.108	3	3	441226	443313	442866	0.00248305	0.00248305
M566T187	[M+HCOO]-	Lpc 18:1	3580.6	4535.74	3834.55	10226.7	3576.63	5881.07	0.246209	0.607124	0.260897	566.346	186.841	0.847264			Lipids and lipid-like molecules	Glycerophospholipids	Glycerophosphocholines	193.35	3	3	6856.99	6828.32	8241.28	0.110499	0.110499
M128T302	[M-H]-	L-pyroglutamic acid	726515	530190	1.71682e+06	218123	748315	223329	6.19323	2.49925	0.217989	128.035	301.881	0.0188682	HMDB0000267	C01879	Organic acids and derivatives	Carboxylic acids and derivatives	Amino acids, peptides, and analogues	302.027	3	3	365458	371805	365280	0.0101125	0.0101125
M163T303	(M-H)-	L-Rhamnose	12359.7	3538.89	2094.52	3473.54	852.067	4267.59	0.356937	2.09388	0.405135	163.061	302.909		HMDB0000849	C00507	Organic oxygen compounds	Organooxygen compounds	Carbohydrates and carbohydrate conjugates	317.906	1	3	1754.52	2291.27	2289.8	0.146539	0.146539
M195T391	(M+CH3COO)-	L-Threonate	280147	233013	104869	360966	70821.4	381881	1.51968	0.759558	0.595485	195.051	391.445		HMDB0000943/HMDB0062620	C01620	Organic oxygen compounds	Organooxygen compounds	Carbohydrates and carbohydrate conjugates	392.906	3	3	215736	228422	228790	0.0331361	0.0331361
M118T391	(M-H)-	L-Threonine	27754.6	29747.9	23315.2	45095	32927	38895.5	0.59056	0.691236	0.0394483	118.05	390.872		HMDB0000167	C00188				391.316	3	3	28429.2	28404.6	31667.7	0.0636226	0.0636226
M203T370	(M-H)-	L-Tryptophan	9049.83	13944	7684.67	9515.15	5855.36	5920.93	0.420122	1.44089	0.237096	203.086	369.531		HMDB0000929	C00078	Organoheterocyclic compounds	Indoles and derivatives	Indolyl carboxylic acids and derivatives	383.902	2	1	5637.86	3208.52	5659.83	0.291385	0.291385
M241T61	[M-H]-	Lumichrome	1.1314e+06	485494	1.03916e+06	601575	82671.5	440893	5.65542	2.36065	0.11428	241.073	61.312	1.72791		C01727	Organoheterocyclic compounds	Pteridines and derivatives	Alloxazines and isoalloxazines	62.482	3	3	367962	371252	367973	0.00513827	0.00513827
M464T263	[M-H]-	Luminespib	5242.59	3755.22	3237.8	5821.52	6390.6	8234.31	0.317133	0.598422	0.0441625	464.206	262.59	2.79397			Benzenoids	Benzene and substituted derivatives	Cumenes	275.43	3	3	5698.28	5749.27	5750.04	0.0051747	0.0051747
M116T344	(M-H)-	L-Valine	40927.3	118625	33112.1	50724.2	37437.9	47192.8	0.791458	1.4234	0.526684	116.071	344.351		HMDB0000883	C00183	Organic acids and derivatives	Carboxylic acids and derivatives	"Amino acids, peptides, and analogues"	345.57	3	3	44568.7	44722	44722	0.0019817	0.0019817
M145T530	[M-H]-	Lysine	176133	168230	33708.6	557040	37049.8	700346	3.33083	0.292075	0.213606	145.098	530.105	0.889193	HMDB0000182	C00047	Organic acids and derivatives	Carboxylic acids and derivatives	Amino acids, peptides, and analogues	540.165	3	1	137410	121036	137137	0.071105	0.071105
M114T378	(M-H)-	Maleamic acid	39615.2	39550.1	34908.2	71216.5	31507.3	65241.6	0.66562	0.679149	0.222811	114.019	378.182							379.456	3	3	59348.2	57695.1	59341.4	0.0161996	0.0161996
M213T169	M-	m-Chlorohippuric acid	62509.4	50520	57715.5	150414	31335.4	144791	1.24278	0.52289	0.253257	213.017	168.948							176.441	3	3	94730.8	93735.7	100485	0.0378275	0.0378275
M443T165	[M-H]-	Menaquinone 4	4212.1	2611.95	1729.39	2798.78	901.016	3392.14	0.191318	1.20608	0.665383	443.302	164.918	0.154321	HMDB0030017	C00828	Lipids and lipid-like molecules	Prenol lipids	Quinone and hydroquinone lipids	164.987	2	0	2896.01	2897.28	3006.36	0.0215964	0.0215964
M129T374_2	[M-H]-	Mesaconic acid	6591.96	4539.07	3315.84	9106.08	596374	46005.2	3.52062	0.0221753	0.326118	129.019	373.762	4.25933	HMDB0000749	C01732	Lipids and lipid-like molecules	Fatty Acyls	Fatty acids and conjugates	373.956	3	0	181045	191078	181151	0.0312431	0.0312431
M286T345	[M-H-C5H10]-	Methanone, (7-hydroxy-1-pentyl-1h-indol-3-yl)-1-naphthalenyl-	3958.05	3798.23	1183.18	8961.28	8010.81	15889.4	0.600747	0.272034	0.0391857	286.102	344.988	3.05452			Organoheterocyclic compounds	Indoles and derivatives	Naphthoylindoles	345.098	3	2	6481.61	6406.36	6408.03	0.00668076	0.00668076
M117T389_2	[M-H]-	Methylmalonic acid	116516	198412	103214	110457	238657	144299	1.33458	0.847449	0.632571	117.019	389.202	1.32827	HMDB0000202	C02170	Organic acids and derivatives	Carboxylic acids and derivatives	Dicarboxylic acids and derivatives	389.435	3	3	162306	161651	161648	0.002342	0.002342
M462T483	[M-H]-	(methylsulfanyl)heptyl glucosinolate	2060.62	1881.11	1897.54	2415.82	1719.23	1751.59	0.112463	0.991952	0.949454	462.1	483.02	7.08522			Organic oxygen compounds	Organooxygen compounds	Carbohydrates and carbohydrate conjugates	483.588	2	0	1971.71	1964.2	1780.58	0.0568061	0.0568061
M147T142	(M-H)-	Mevalonic acid	3153.17	2447.58	1101.55	1607.96	10838.6	3284.64	0.421079	0.426052	0.358283	147.066	142.042		HMDB0000227/HMDB0059629	C00418	Lipids and lipid-like molecules	Fatty Acyls	Fatty acids and conjugates	151.776	2	1	2348.78	2158.89	2146.07	0.0511815	0.0511815
M397T28_2	[M-H]-	Mitragynine	9532.92	24240.5	16457.4	17342	14226.6	17984.6	0.305938	1.01367	0.961554	397.226	28.32	0.402614	HMDB0041933	C09226				29.767	3	3	17403.9	17324.8	17324.8	0.00263346	0.00263346
M669T282	[M-H]-	Monensin	730.528	503.514	547.2	1503.82	232.938	2548.63	0.152147	0.415655	0.28274	669.432	281.783	0.0621775		C06693	Lipids and lipid-like molecules	Fatty Acyls	Fatty acids and conjugates	284.188	2	3	1162.68	1201.12	1162.87	0.0188326	0.0188326
M310T271	(M+CH3COO)-	Muramic acid	147066	113699	118694	131964	170104	194651	1.06023	0.763932	0.136056	310.114	270.558							272.304	3	3	157944	169786	169777	0.0412124	0.0412124
M432T37	[M-H]-	Mycophenolate mofetil	66769.4	290327	65037.1	172715	8873.91	64715.5	1.47928	1.71387	0.545882	432.221	37.1115	1.09328	HMDB0014826	C07908	Organoheterocyclic compounds	Isocoumarans	Isobenzofuranones	38.347	3	2	137820	137794	139237	0.00596997	0.00596997
M179T391	[M-H]-	Myo-inositol	1.31028e+06	1.61747e+06	1.20133e+06	1.85417e+06	807480	2.07417e+06	2.54699	0.871882	0.647775	179.056	391.213	1.6392	HMDB0000211	C00137	Organic oxygen compounds	Organooxygen compounds	Alcohols and polyols	391.945	3	3	1.57169e+06	1.55642e+06	1.55656e+06	0.00562057	0.00562057
M227T50	[M-H]-	Myristic acid	3.78761e+06	1.89857e+06	1.31824e+06	2.77992e+06	1.22459e+06	2.0454e+06	4.31357	1.15777	0.7332	227.202	50.1475	0.268977	HMDB0000806	C06424	Lipids and lipid-like molecules	Fatty Acyls	Fatty acids and conjugates	51.636	3	3	2.43798e+06	2.45848e+06	2.4382e+06	0.00481357	0.00481357
M181T297	[M-H]-	(n-(-2-acetamido))-2-aminoethanesulfonic acid	5087.85	8015.94	16860.1	8307.05	30051.4	17265.5	0.639811	0.538688	0.302533	181.029	297.45	1.69576			Organic acids and derivatives	Organic sulfonic acids and derivatives	Organosulfonic acids and derivatives	298.247	2	3	12659.1	12915.4	12654.1	0.0117301	0.0117301
M174T362	M-	N2-Acetyl-L-ornithine	1770.31	528.816	1851.57	985.927	917.418	776.835	0.17762	1.54866	0.320315	174.097	361.557		HMDB0003357	C00437	Organic acids and derivatives	Carboxylic acids and derivatives	"Amino acids, peptides, and analogues"	363.055	2	1	2132.42	1975.28	1976.03	0.0446335	0.0446335
M265T362	[M-H]-	N-(4-aminobenzoyl)-l-glutamic acid	13970.4	10670.5	7399.58	14902.8	3794.58	15627.2	0.289359	0.933457	0.867251	265.083	361.944	0.773576			Organic acids and derivatives	Carboxylic acids and derivatives	Amino acids, peptides, and analogues	362.385	3	3	11375.9	11764	11374.1	0.0195188	0.0195188
M187T389	(M-H)-	N6-Acetyl-L-lysine	5608.71	4942.34	4046.94	6066.74	3941.43	7621.95	0.094493	0.828014	0.43229	187.109	389.265		HMDB0000206	C02727				390.066	2	3	5321.14	5439.15	5441.12	0.0127229	0.0127229
M247T52	[M-H-C8H12O]-	Nabilone	102495	44000.6	31521.5	84042.4	6653.91	24211.6	1.01148	1.54921	0.547452	247.17	51.542	2.34847	HMDB0014629		Organoheterocyclic compounds	Naphthopyrans	Naphthopyranones	52.292	3	3	58039.3	57452.1	58029.2	0.0058112	0.0058112
M303T445	[M-H]-	N-acetylaspartylglutamic acid	3938.53	3956.32	2259.35	1637.07	2489.57	3182.86	0.238272	1.38918	0.257479	303.083	444.619	3.86342	HMDB0001067	C12270	Organic acids and derivatives	Carboxylic acids and derivatives	Amino acids, peptides, and analogues	445.414	2	2	2576.98	2238.52	2574.64	0.0790522	0.0790522
M284T164	[M-H]-	N-acetylcytidine	2393.02	4108.98	4781.42	7213.82	1789.99	5905.79	0.215844	0.756789	0.534832	284.088	164.367	8.13771						167.722	3	3	4100.06	4060.38	4424.78	0.0476561	0.0476561
M300T177	[M-H]-	N-acetyl-d-galactosamine 4-sulfate	13872.3	13795.2	61510.8	9219.14	237093	38668.9	1.96169	0.312927	0.423559	300.04	176.658	0.536929			Organic oxygen compounds	Organooxygen compounds	Carbohydrates and carbohydrate conjugates	178.699	3	1	39398.8	38683.3	38684.4	0.0106056	0.0106056
M222T153	[M-H]-	N-acetyl-d-galactosaminitol	39723.1	105959	33101.5	13575	906.059	36381.6	1.4039	3.51502	0.169436	222.114	153.252	1.06331			Organic oxygen compounds	Organooxygen compounds	Carbohydrates and carbohydrate conjugates	154.536	3	3	59788	59810	60730	0.00894436	0.00894436
M300T154	[M-H]-	N-Acetyl-D-Glucosamine 6-Phosphate	77264.8	70470.6	20539.6	32075.9	856742	225817	4.21845	0.150969	0.27493	300.039	153.609	3.16107	HMDB0001367	C04256	Organic oxygen compounds	Organooxygen compounds	Carbohydrates and carbohydrate conjugates	154.008	3	2	155864	157746	157692	0.00681883	0.00681883
M130T394	(M-H)-	N-Acetyl-L-alanine	6435.12	5388.14	2814.05	6758.21	17605	7346.86	0.541256	0.461598	0.19712	130.051	393.652		HMDB0000766		Organic acids and derivatives	Carboxylic acids and derivatives	"Amino acids, peptides, and analogues"	394.245	1	1	5298.88	5295.51	5048.1	0.0275837	0.0275837
M174T394	[M-H]-	N-acetyl-l-aspartic acid	14557.1	12826	18052.1	9025.69	210532	11529.2	1.93896	0.196615	0.406498	174.04	394.322	3.56754	HMDB0000812	C01042	Organic acids and derivatives	Carboxylic acids and derivatives	Amino acids, peptides, and analogues	394.963	3	3	49970.8	49199.6	49963.1	0.00891211	0.00891211
M188T388	[M-H]-	N-acetyl-l-glutamate	9840.01	7884.3	5999.35	6745.34	30380.6	9029.14	0.66068	0.513999	0.381346	188.056	387.872	0.0751709	HMDB0001138	C00624	Organic acids and derivatives	Carboxylic acids and derivatives	Amino acids, peptides, and analogues	388.105	3	3	14463.3	14547.6	14463.8	0.00334925	0.00334925
M190T202	[M-H]-	N-acetyl-l-methionine	26689.2	28291.2	22703.1	34018.8	233146	40047.1	2.07322	0.252866	0.307102	190.054	201.935	1.47989	HMDB0011745	C02712	Organic acids and derivatives	Carboxylic acids and derivatives	Amino acids, peptides, and analogues	202.119	3	3	66680	66485.2	66485.2	0.00168978	0.00168978
M220T263	(M-H)-	N-Acetylmannosamine	272996	59290.5	166140	156228	154802	501850	1.08027	0.613161	0.468124	220.082	262.61		HMDB0001129	C00645	Organic oxygen compounds	Organooxygen compounds	Carbohydrates and carbohydrate conjugates	271.422	3	3	278589	277975	277975	0.00127455	0.00127455
M308T172	[M-H]-	N-acetylneuraminic acid	2658.56	4293.36	1437.2	2835.26	932.552	2608.74	0.19441	1.31562	0.547425	308.116	172.189	6.91647	HMDB0000230	C19910	Organic oxygen compounds	Organooxygen compounds	Carbohydrates and carbohydrate conjugates	173.455	2	2	1825.2	1864.42	1864.13	0.0121891	0.0121891
M146T302_1	[M-H]-	N-acetylserine	11111.1	8532.55	42422.6	25067.7	152439	28812.2	1.60204	0.300826	0.328466	146.045	301.894	3.43133	HMDB0002931		Organic acids and derivatives	Carboxylic acids and derivatives	Amino acids, peptides, and analogues	301.939	3	3	17342	17652.6	17324.1	0.0105915	0.0105915
M215T369	(M-H)-	N-.alpha.-Acetyl-L-arginine	2935.94	477.462	582.501	2522.71	2073.14	3675.3	0.214449	0.483114	0.201632	215.114	368.886							369.533	0	2	1517.7	1102.48	1036.41	0.214051	0.214051
M187T349	[M-H]-	N-alpha-acetyl-l-lysine	10658.1	7729.05	6582.99	15172.9	21079.7	24961.4	0.732323	0.407915	0.0174644	187.108	349.135	4.3262		C12989	Organic acids and derivatives	Carboxylic acids and derivatives	Amino acids, peptides, and analogues	349.738	3	3	14490.2	14657.8	14658.8	0.00664749	0.00664749
M438T204	[M-H]-	N-arachidonoyldopamine	27315.8	19200	16695.6	19553.9	22775.9	21631.1	0.333675	0.988281	0.943979	438.298	204.347	2.35166			Benzenoids	Phenols	Benzenediols	204.649	2	3	23555.4	23568.1	24287.8	0.0176114	0.0176114
M374T81	[M-H]-	N-arachidonoyl-l-alanine	50041.6	42437.2	8791.79	42746.6	4840.53	54843.7	0.649219	0.988673	0.985266	374.27	81.455	1.92631			Organic acids and derivatives	Carboxylic acids and derivatives	Amino acids, peptides, and analogues	81.554	3	2	41491.7	40786.8	41510.6	0.00999779	0.00999779
M360T105	[M-H-CH2O]-	N-arachidonoyl-l-serine	360042	371167	75049.9	163041	24310.7	211286	2.67297	2.02254	0.291598	360.254	105.093	3.19581			Organic acids and derivatives	Carboxylic acids and derivatives	Amino acids, peptides, and analogues	117.688	3	3	225059	225059	225316	0.000660117	0.000660117
M271T250	[M-H]-	Naringenin	14083.6	17760.5	29963.8	31350.6	31433.8	19606.3	0.546527	0.750183	0.330702	270.975	249.653	2.93179	HMDB0128074	C00509	Phenylpropanoids and polyketides	Flavonoids	Flavans	262.23	3	3	30869.9	30490.9	30783.3	0.00646411	0.00646411
M384T38	[M-H]-	NCGC00169011-01	49381.2	64553.8	10575.7	131349	27369.7	57116.1	0.971984	0.57688	0.431652	384.222	37.813	5.80472			Organoheterocyclic compounds	Isoindoles and derivatives	Isoindolines	49.032	3	3	66350.2	65227.6	66350.8	0.00982634	0.00982634
M323T79	[M-H]-	NCGC00180676-01	96347.4	29881.8	20483.1	22024.2	8850.53	16377.1	1.19105	3.1049	0.242221	323.259	78.5005	0.948423			Lipids and lipid-like molecules	Prenol lipids	Diterpenoids	78.982	1	2	34030	34027.9	34522.9	0.00833991	0.00833991
M566T219	[M-H]-	Nelfinavir	5669.28	5545.14	5022.73	3924.75	1213.86	3251.87	0.425526	1.93519	0.0355752	566.311	219.289	2.28724	HMDB0014365	C07257	Organic acids and derivatives	Carboxylic acids and derivatives	Amino acids, peptides, and analogues	220.106	3	3	3292.78	3354.13	3342.04	0.00975904	0.00975904
M365T43	[M-H]-	Nervonic acid	52224.5	82406.9	54021.9	56889.8	207736	94263.7	1.72268	0.525658	0.288436	365.342	42.833	2.35796	HMDB0002368	C08323	Lipids and lipid-like molecules	Fatty Acyls	Fatty acids and conjugates	44.104	3	3	98135.9	98998.9	99241	0.00587969	0.00587969
M324T395	[M-H]-	N-glycolylneuraminic acid	20896.4	18159	14991.5	14635.1	131410	31652	1.53007	0.304151	0.321489	324.093	394.962	0.960021	HMDB0000833	C03410	Organic oxygen compounds	Organooxygen compounds	Carbohydrates and carbohydrate conjugates	395.556	3	3	45064	44437.8	45067.6	0.00808323	0.00808323
M193T432	[M-H-C6H7NO3]-	Nicotinate d-ribonucleotide	657.16	3671.05	1678.81	3660.71	2652.37	1965.12	0.0929624	0.725643	0.496278	192.988	432.075	5.4372	HMDB0001132	C01185	Nucleosides, nucleotides, and analogues	Pyridine nucleotides	Nicotinic acid nucleotides	432.851	2	2	3260.53	3260.49	3404.02	0.0250447	0.0250447
M144T221	[M-H]-	N-isobutyrylglycine	67905.7	60277.3	61321	76281.2	8952.16	46782.5	1.2267	1.43546	0.384277	144.066	221.152	2.15158	HMDB0000730		Organic acids and derivatives	Carboxylic acids and derivatives	Amino acids, peptides, and analogues	221.976	3	3	52557.1	53198.3	53200	0.00699559	0.00699559
M190T455	[M-H]-	Nitrilotriacetic acid	1333.23	2025.1	5713.82	1922.77	6625.8	3308.99	0.291417	0.765094	0.658523	190.035	454.798	5.3054		C14695	Organic acids and derivatives	Carboxylic acids and derivatives	Amino acids, peptides, and analogues	456.981	3	2	2478.39	2157.89	2150.25	0.0827888	0.0827888
M270T107	[M-H]-	N-lauroylsarcosine	25217.7	16531.6	5615.74	14850.3	10238.7	15715.7	0.385933	1.16077	0.730568	270.207	106.732	2.34218			Organic acids and derivatives	Carboxylic acids and derivatives	Amino acids, peptides, and analogues	108.859	3	3	16716.1	17916.5	17951.2	0.0401223	0.0401223
M599T250	[M-H]-	Nocardamine	720170	721671	592191	722257	422696	652167	3.01029	1.13183	0.474394	599.321	249.7	1.5094						250.094	3	3	641579	647939	641573	0.00570766	0.00570766
M486T35	[M-H-H2O]-	N-octanoylsphingosine-1-phosphate	3265.48	5493.55	3610.06	5771.22	21085.1	15471.5	0.689937	0.292222	0.0920016	486.325	34.515	1.40614			Lipids and lipid-like molecules	Sphingolipids	Phosphosphingolipids	34.725	2	0	9683.26	9480.34	9457.22	0.0130362	0.0130362
M338T107	[M-H-CH2O]-	N-oleoyl-l-serine	364305	225174	27883.5	157494	13124.7	178061	2.15073	1.77057	0.463253	338.27	107.355	2.05656			Organic acids and derivatives	Carboxylic acids and derivatives	Amino acids, peptides, and analogues	122.718	3	3	129948	141082	140952	0.0465353	0.0465353
M130T36	[M-H]-	Norleucine	44673.4	26718.1	34366.5	40099.8	5134.91	32421.7	0.872186	1.36187	0.472295	130.065	35.81	3.09276	HMDB0001645	C01933	Organic acids and derivatives	Carboxylic acids and derivatives	Amino acids, peptides, and analogues	44.456	2	2	21962.3	21977.5	20820.1	0.0307539	0.0307539
M362T37	[M-H]-	N-palmitoyltaurine	425496	446899	169216	470975	288702	280635	1.14028	1.00125	0.997013	362.237	37.194	2.51369			Lipids and lipid-like molecules	Fatty Acyls	Fatty amides	55.911	3	3	403561	392186	403273	0.0162283	0.0162283
M150T210	[M-H-H2O]-	N-(phosphonomethyl)glycine	1302.32	1428.94	1226.17	6043.49	1359.63	1713.95	0.209822	0.434068	0.317409	150.003	210.092	3.48464		C01705	Organic acids and derivatives	Carboxylic acids and derivatives	Amino acids, peptides, and analogues	210.706	1	0	1946.4	2113.52	1953.38	0.0471626	0.0471626
M390T38	[M-H]-	N-stearoyltaurine	183790	177226	196754	99303	219781	61518.4	1.88451	1.46549	0.286529	390.267	38.292	4.49611			Lipids and lipid-like molecules	Fatty Acyls	Fatty amides	39.845	3	1	100018	106732	98741.3	0.0421535	0.0421535
M283T8	[M-H]-	Octadecanoic acid	9329.94	7803.61	11651.2	7929.96	6038.77	12479.6	0.369442	1.08834	0.742841	283.264	8.498	1.92603	HMDB0000827	C01530	Lipids and lipid-like molecules	Fatty Acyls	Fatty acids and conjugates	19.68	1	3	17272.5	11768.7	13606.4	0.197107	0.197107
M793T379	[M-H]-	Oleanolic acid base + o-hexa-hex	2435.36	1382.29	1077.61	1560.87	301.608	2412.19	0.13732	1.14518	0.793212	793.427	379.38	4.11716	HMDB0034533		Lipids and lipid-like molecules	Prenol lipids	Terpene glycosides	389.771	2	2	1220.06	1279.19	1275.18	0.0262618	0.0262618
M564T47	(2M-H)-	Oleic acid	54171.8	38117.5	31732.9	61893.7	65137.7	71247.6	0.965723	0.625494	0.026535	563.504	47.049		HMDB0000207	C00712	Lipids and lipid-like molecules	Fatty Acyls	Fatty acids and conjugates	48.656	3	2	72219.1	78910.6	71531.1	0.0549238	0.0549238
M140T458	[M-H]-	O-phosphoethanolamine	3247.51	5016.42	3227.04	4410.06	79442.4	13266	1.27298	0.118319	0.294511	140.011	457.614	0.179464	HMDB0000224	C00346	Organic acids and derivatives	Organic phosphoric acids and derivatives	Phosphate esters	461.118	3	3	18693.5	18391.9	18397.5	0.00932729	0.00932729
M297T30_2	[M-H]-	Ostruthin	45865.7	54260.2	25268.2	72074.7	62950.1	49802.1	0.814501	0.678441	0.139657	297.153	29.57	1.68582		C09281	Lipids and lipid-like molecules	Prenol lipids	Terpene lactones	30.977	3	3	58235.6	56223.2	58233	0.0201708	0.0201708
M303T217	[2M-H]-	Oxypurinol	7672.02	8445.19	13182.7	11489.2	7025.49	9021.68	0.391835	1.06405	0.798301	303.053	217.404	5.99379	HMDB0000786	C07599	Organoheterocyclic compounds	Imidazopyrimidines	Purines and purine derivatives	219.296	2	3	9756.57	9157.44	9759.62	0.0362834	0.0362834
M487T159_1	[2M-H]-	Oxyresveratrol	6925.62	2586.95	82450.6	4293.76	693.836	11773.3	1.37797	5.48677	0.391764	487.132	159.061	1.5104	HMDB0128505	C10273				159.422	2	3	3815.95	3964.84	3804.82	0.0231354	0.0231354
M255T49	[M-H]-	Palmitic acid	3.60451e+07	3.52276e+07	3.28582e+07	3.71654e+07	1.85255e+07	3.75274e+07	21.8444	1.11707	0.597239	255.233	48.65	1.985	HMDB0000220	C00249	Lipids and lipid-like molecules	Fatty Acyls	Fatty acids and conjugates	50.446	3	3	3.45999e+07	3.45598e+07	3.45999e+07	0.000668766	0.000668766
M277T66	[M-H]-	Pantetheine	3550.07	17244.3	2157.92	35013.5	6540.04	36139.8	0.823068	0.295421	0.166829	277.122	66.475	0.84129	HMDB0003426	C00831	Organic acids and derivatives	Carboxylic acids and derivatives	"Amino acids, peptides, and analogues"	69.342	3	3	30286.7	30556	30794.1	0.00831103	0.00831103
M218T278	[M-H]-	Pantothenate	4.14684e+06	3.57787e+06	3.61748e+06	3.6002e+06	1.16421e+06	3.36398e+06	9.33855	1.39538	0.250091	218.104	277.989	0.0855615	HMDB0000210	C00864	Organic oxygen compounds	Organooxygen compounds	Alcohols and polyols	278.142	3	3	3.58152e+06	3.59404e+06	3.59781e+06	0.00237399	0.00237399
M434T37	[M-H]-	Paxilline	187755	336524	105202	245514	186912	180443	0.805996	1.02711	0.941395	434.238	36.543	1.34719	HMDB0030323	C13782				37.737	3	3	261081	259231	261080	0.00409863	0.00409863
M857T153	[M+Hac-H]-	Pc(16:0/8-hete)	14967	6347.28	8834.73	11289.2	5658.45	8379.61	0.318642	1.19038	0.624304	856.568	153.311	1.69231			Lipids and lipid-like molecules	Glycerophospholipids	Glycerophosphocholines	154.675	1	2	10594.2	10127.2	10127.7	0.0262088	0.0262088
M865T141	[M+Hac-H]-	Pc(16:1e/17-hdohe)	1.67483e+06	1.56733e+06	1.39163e+06	1.59019e+06	165582	1.34483e+06	6.28626	1.49448	0.317063	864.58	140.94	0.822116			Lipids and lipid-like molecules	Glycerophospholipids	Glycerophosphocholines	141.633	3	2	1.33444e+06	1.31863e+06	1.33449e+06	0.00687714	0.00687714
M839T143_1	[M+Hac-H]-	Pc(16:1e/8,9-epete)	63666	63490.6	50738.6	64799	34021.9	57437	0.903788	1.13847	0.519233	838.562	142.893	2.01868			Lipids and lipid-like molecules	Glycerophospholipids	Glycerophosphocholines	143.61	3	3	63686.2	60290.6	60683.2	0.0301775	0.0301775
M817T147	[M+Hac-H]-	Pc(16:1e/9-hode)	932789	1.02119e+06	902060	1.10544e+06	1.23568e+06	937597	2.57751	0.871085	0.205822	816.578	146.76	3.52984			Lipids and lipid-like molecules	Glycerophospholipids	Glycerophosphocholines	147.376	3	3	1.08105e+06	1.0779e+06	1.07789e+06	0.00168799	0.00168799
M861T153	[M+Hac-H]-	Pc(18:0/9-hode)	13908.5	7487.54	3767.16	7857.92	3548.71	7140.33	0.341248	1.35673	0.5344	860.599	153.316	1.53715			Lipids and lipid-like molecules	Glycerophospholipids	Glycerophosphocholines	155.29	2	1	8716.59	5816.97	8561.16	0.211877	0.211877
M881T151	[M+Hac-H]-	Pc(18:1/8,9-epete)	43794.3	27290.4	13519.1	20665.6	14546	17449.9	0.744173	1.60656	0.29895	880.573	151.287	1.40938			Lipids and lipid-like molecules	Glycerophospholipids	Glycerophosphocholines	152.513	1	2	21812.5	23489.9	23467.4	0.0419664	0.0419664
M867T141	[M+Hac-H]-	Pc(18:1e/8-hepe)	305360	334906	298363	366349	134138	348365	2.08057	1.10576	0.711795	866.588	141.057	3.61996			Lipids and lipid-like molecules	Glycerophospholipids	Glycerophosphocholines	141.633	3	3	323556	316087	316095	0.0135293	0.0135293
M863T66	[M+CH3COOH-H]-	Pc 38:7	52035.9	56208.6	49553.3	50893.3	12109.2	50225	1.10235	1.39363	0.315704	862.566	66.401	6.48624			Lipids and lipid-like molecules	Glycerophospholipids	Glycerophosphocholines	75.214	1	0	40959.8	40860.2	34645.8	0.093168	0.093168
M889T139	[M+CH3COOH-H]-	Pc 40:8	77482.6	99662.6	87329.3	161113	42083.1	122377	0.856726	0.812337	0.598225	888.577	139.227	3.33228			Lipids and lipid-like molecules	Glycerophospholipids	Glycerophosphocholines	139.796	3	3	103617	103015	103019	0.003352	0.003352
M937T135	[M+CH3COOH-H]-	Pc 44:12	16311.8	15573.9	13435.4	23473.4	6784.93	37930.1	0.396037	0.664645	0.446582	936.579	135.236	1.34025			Lipids and lipid-like molecules	Glycerophospholipids	Glycerophosphocholines	135.781	3	3	18901.5	18742.5	18900.2	0.00484993	0.00484993
M163T254	[M-H]-	P-coumaric acid	5730.27	3112.26	4775.57	66756.9	2478.67	8105.41	0.785937	0.176079	0.360058	163.018	254.42	4.11568	HMDB0002035	C00811	Phenylpropanoids and polyketides	Cinnamic acids and derivatives	Hydroxycinnamic acids and derivatives	261.103	3	1	15814.7	15758.2	15935.9	0.0057316	0.0057316
M765T143	[M-H]-	Pe(16:0e/10-hdohe)	1.37471e+06	1.81103e+06	1.01116e+06	2.18139e+06	349776	1.93983e+06	3.65565	0.938696	0.889856	764.525	142.803	1.36751			Lipids and lipid-like molecules	Glycerophospholipids	Glycerophosphoethanolamines	144.171	3	3	1.67359e+06	1.60387e+06	1.67336e+06	0.024352	0.024352
M737T37	[M-H]-	Pe(16:1e/14,15-epete)	60454.7	57477.5	48331.6	43487.7	111274	50028.7	0.998617	0.811874	0.589004	736.508	36.543	5.87392			Lipids and lipid-like molecules	Glycerophospholipids	Glycerophosphoethanolamines	37.813	0	0	51375.2	43970.1	51602.2	0.0886513	0.0886513
M763T144	[M-H]-	Pe(16:1e/14-hdohe)	1.83643e+06	2.02002e+06	1.57577e+06	2.39162e+06	353363	1.80821e+06	5.55561	1.19306	0.660937	762.51	143.983	0.895758			Lipids and lipid-like molecules	Glycerophospholipids	Glycerophosphoethanolamines	144.8	3	3	1.66816e+06	1.67471e+06	1.66819e+06	0.00225796	0.00225796
M739T47	[M-H]-	Pe(16:1e/15-hete)	86180.9	91785.7	43210.1	92395.9	151226	42588.1	1.14956	0.772779	0.568637	738.509	46.941	0.420643			Lipids and lipid-like molecules	Glycerophospholipids	Glycerophosphoethanolamines	48.278	2	2	107981	108056	113617	0.0294171	0.0294171
M781T152	[M-H]-	Pe(18:0/18-hepe)	68539.4	24198	27862.4	53849.8	5102.49	24070.3	0.816396	1.45261	0.566558	780.522	151.895	1.12812			Lipids and lipid-like molecules	Glycerophospholipids	Glycerophosphoethanolamines	152.638	2	3	31714.1	33088.7	33095.6	0.0243817	0.0243817
M805T153	[M-H]-	Pe(18:1/14-hdohe)	87535	32829.8	20502.7	46087.2	1718.73	3990.53	1.14173	2.71964	0.303164	804.526	152.551	1.20936			Lipids and lipid-like molecules	Glycerophospholipids	Glycerophosphoethanolamines	158.737	2	2	27342.2	29396.8	29425.7	0.0415946	0.0415946
M767T127	[M-H]-	Pe(18:1e/12-hete)	532860	1.05497e+06	636751	1.08697e+06	220640	1.09057e+06	2.46706	0.927614	0.869503	766.54	127.15	4.37549			Lipids and lipid-like molecules	Glycerophospholipids	Glycerophosphoethanolamines	127.798	2	3	812526	794807	813056	0.0128736	0.0128736
M779T156	[M-H]-	Pe(18:2/12-hete)	35994	13114.7	10444.4	16002.7	1175.49	3274.43	0.779042	2.91176	0.235289	778.512	156.343	4.87192			Lipids and lipid-like molecules	Glycerophospholipids	Glycerophosphoethanolamines	160.016	1	1	5282.11	4468.7	7414.61	0.265891	0.265891
M753T102	[M-H]-	Pe 37:4	58121	54418.6	13627.4	59002.4	15845	40905.4	0.675727	1.08997	0.863681	752.526	101.513	1.45779						102.241	2	2	58266.7	55676.2	55914.2	0.0252896	0.0252896
M811T63	[M-H]-	Pe 42:10	54329.5	64715.4	21592.6	83532.1	10522.9	175978	1.03804	0.520817	0.433632	810.51	62.518	1.00962			Lipids and lipid-like molecules	Glycerophospholipids	Glycerophosphoethanolamines	63.842	2	3	83953.3	83690.1	87750.9	0.0266925	0.0266925
M241T50	[M-H]-	Pentadecanoic acid	318214	209609	170814	342811	203223	263739	0.201411	0.862758	0.569307	241.217	49.528	0.840772	HMDB0000826	C16537	Lipids and lipid-like molecules	Fatty Acyls	Fatty acids and conjugates	51.046	3	3	279325	279347	282036	0.00556303	0.00556303
M1176T32	[M-H]-	Pentaerythritol tetrakis(3,5-di-tert-butyl-4-hydroxyhydrocinnamate)	382.031	4443.63	102.762	5041.16	6942.59	6229.63	0.455638	0.270593	0.0425665	1175.78	32.363	2.64818			Organic acids and derivatives	Carboxylic acids and derivatives	Tetracarboxylic acids and derivatives	33.647	3	1	20698	20082.7	20066.5	0.0177492	0.0177492
M211T232	[M-H]-	Perseitol	3318.26	2818.3	2019.68	2839.52	694.542	1676.44	0.258772	1.56534	0.247715	211.082	232.132	8.9992	HMDB0033750	C08255	Organic oxygen compounds	Organooxygen compounds	Carbohydrates and carbohydrate conjugates	233.581	2	3	1773.22	1806.26	1806.09	0.0105996	0.0105996
M719T75	[M-H]-	Pg 32:1	126883	83429.2	10429.1	71855.7	26819.8	61618.6	1.0787	1.3771	0.611336	719.487	74.573	3.04003			Lipids and lipid-like molecules	Glycerophospholipids	Glycerophosphoglycerols	75.031	3	2	70777.5	73434.2	73448.6	0.0211984	0.0211984
M743T39	[M-H]-	Pg 34:3	130878	123633	48114.6	101725	178667	110264	1.30839	0.774659	0.460309	743.488	38.585	0.334833			Lipids and lipid-like molecules	Glycerophospholipids	Glycerophosphoglycerols	49.103	3	3	146551	145343	146558	0.00478592	0.00478592
M794T37	[M-H]-	Pg 38:6	1.13143e+06	974637	478911	967555	4.80841e+06	1.711e+06	9.41647	0.345264	0.24247	793.505	37.173	0.835083			Lipids and lipid-like molecules	Glycerophospholipids	Glycerophosphoglycerols	38.347	3	3	2.57094e+06	2.5215e+06	2.52159e+06	0.0112366	0.0112366
M818T37	[M-H]-	Pg 40:8	6.52247e+06	4.80668e+06	996167	5.35368e+06	1.46436e+07	7.63956e+06	16.4033	0.445975	0.189973	817.504	37.173	0.152277			Lipids and lipid-like molecules	Glycerophospholipids	Glycerophosphoglycerols	38.347	3	3	9.45137e+06	9.4519e+06	9.51915e+06	0.00411488	0.00411488
M842T37	[M-H]-	Pg 42:10	1.21953e+06	1.08649e+06	207950	1.20874e+06	4.50659e+06	2.31081e+06	9.80836	0.313223	0.145986	841.506	36.563	0.164277						37.737	3	3	2.59153e+06	2.62765e+06	2.63482e+06	0.00886136	0.00886136
M839T37_2	[M-H]-	Pg 42:11	332448	22225.2	53271.3	234049	158038	164567	0.922283	0.73285	0.651146	839.486	36.805	1.7646			Lipids and lipid-like molecules	Glycerophospholipids	Glycerophosphoglycerols	37.629	2	3	222056	232165	232068	0.0253908	0.0253908
M866T37	[M-H]-	Pg 44:12	1.34603e+07	1.54746e+07	2.99592e+06	8.62571e+06	8.98675e+06	1.27398e+07	9.25909	1.05201	0.903736	865.505	36.543	5.15017			Lipids and lipid-like molecules	Glycerophospholipids	Glycerophosphoglycerols	37.737	3	3	1.19789e+07	1.16123e+07	1.16163e+07	0.0179365	0.0179365
M292T263	[M-H]-	Phe-gln	2288.5	728.443	1864.64	2442.6	4829.63	4321.6	0.303723	0.42105	0.060426	292.13	262.894	2.82714			Organic acids and derivatives	Carboxylic acids and derivatives	Amino acids, peptides, and analogues	263.216	3	1	1819.98	1820.61	1822.69	0.000779358	0.000779358
M597T171	[M-H]-	Phe-met-arg-phe-amide	183332	238093	121855	175655	42383	111694	2.1116	1.64764	0.23581	597.305	170.882	1.89967			Organic acids and derivatives	Carboxylic acids and derivatives	Amino acids, peptides, and analogues	171.559	3	3	207865	207899	200215	0.0215601	0.0215601
M422T428	[M-H]-	Phenylethyl glucosinolate	828.653	1267.24	1377.09	790.857	3885.39	1671.8	0.228353	0.547095	0.363601	422.06	428.34	4.68759		C08417	Organic oxygen compounds	Organooxygen compounds	Carbohydrates and carbohydrate conjugates	428.964	3	3	1784.4	1773.61	1874.95	0.0307315	0.0307315
M157T451	[M-H]-	Phenylphosphonic acid	19156.5	20007.4	33945.9	17396.5	137593	19152.5	1.43133	0.419827	0.447888	157.014	450.875	1.3577						451.238	3	3	31174.5	31169	31617.4	0.00821627	0.00821627
M266T95	(M+CH3COO)-	Phenylpropionylglycine	7048.11	3838.52	3509.63	1050.47	2872.97	3222.53	0.355108	2.0146	0.139785	266.108	95.365		HMDB0000860		Organic acids and derivatives	Carboxylic acids and derivatives	"Amino acids, peptides, and analogues"	106.279	1	3	2590.64	2899.87	2925.37	0.0664222	0.0664222
M163T107	(M-H)-	Phenylpyruvate	385317	175143	42070.8	153770	118663	200531	1.49316	1.27394	0.695684	163.04	106.541		HMDB0000205	C00166	Benzenoids	Benzene and substituted derivatives	Phenylpyruvic acid derivatives	115.782	3	3	299284	299286	301996	0.00521321	0.00521321
M787T484	[M-H]-	Phomopsin a	1287.57	1017.19	746.104	2155.79	985.473	2980.42	0.18362	0.49837	0.162931	787.278	483.595	0.57112		C19955	Organic acids and derivatives	Carboxylic acids and derivatives	Amino acids, peptides, and analogues	484.35	3	3	1971.38	1888.49	1977.09	0.0254867	0.0254867
M540T199_2	[M+CH3COO]-	Phosphatidylcholine lyso alkyl 16:0	1.01e+06	476643	432012	319204	482758	450605	3.21721	1.53178	0.312523	540.368	198.922	1.2929			Lipids and lipid-like molecules	Glycerophospholipids	Glycerophosphocholines	200.787	3	3	559272	559222	562088	0.00292866	0.00292866
M167T458	[M-H]-	Phosphoenolpyruvate	4656	21326.6	14362.4	4435.27	6362.8	8186.32	0.593991	2.12517	0.224	166.975	457.614	0.396842	HMDB0000263	C00074	Organic acids and derivatives	Organic phosphoric acids and derivatives	Phosphate esters	458.782	3	3	10265	10127.6	10362.7	0.0115194	0.0115194
M242T386	(M+CH3COO)-	Phosphorylcholine	15466.7	16689.3	13417.2	25479.9	469986	62145.8	3.11825	0.0817291	0.297002	242.08	385.929		HMDB0001565	C00588	Organic nitrogen compounds	Organonitrogen compounds	Quaternary ammonium salts	386.266	3	3	94820	94820.3	94981.2	0.000979911	0.000979911
M311T45	[M-H]-	Phytanic acid	135378	126703	125525	142146	135049	118209	0.939405	0.98028	0.75415	311.295	45.18	0.554302	HMDB0000801	C01607	Lipids and lipid-like molecules	Prenol lipids	Diterpenoids	46.524	3	3	137898	133217	142697	0.0343631	0.0343631
M902T200	[M-H]-	Pi(18:0/12-hete)	13630.2	7589.47	6447.57	9449.16	4801.16	7527.32	0.348081	1.27044	0.492947	901.546	200.32	1.69558			Lipids and lipid-like molecules	Glycerophospholipids	Glycerophosphoinositols	202.119	2	3	8980.64	8982.03	8888.86	0.00596552	0.00596552
M924T230	[M-H]-	Pi(18:1/17-hdohe)	10252.7	15555.1	11231.3	21330.3	9256.49	27558.8	0.392558	0.637006	0.27839	923.509	230.326	0.194943			Lipids and lipid-like molecules	Glycerophospholipids	Glycerophosphoinositols	231.315	2	3	16321.7	16452	16452.4	0.00459028	0.00459028
M897T200	[M-H]-	Pi(18:1/8,9-epete)	7224.41	3557.85	4613.41	7883.46	2497.33	3609.65	0.206066	1.10044	0.82378	897.5	200.192	1.69433			Lipids and lipid-like molecules	Glycerophospholipids	Glycerophosphoinositols	202.543	1	2	3437.35	3870.72	3832.82	0.0646305	0.0646305
M900T198	[M-H]-	Pi(20:3/13-hode)	8466.07	4241.19	3538.18	4406.18	2564.19	5450.42	0.26661	1.30792	0.507809	899.534	197.514	1.22908			Lipids and lipid-like molecules	Glycerophospholipids	Glycerophosphoinositols	201.933	0	3	4585.62	4458.23	4459.15	0.0162819	0.0162819
M809T176	[M-H]-	Pi 32:0	4374.17	7678.85	4241.7	3429.73	2540.56	3780.08	0.353175	1.67119	0.13902	809.497	175.847	8.72457			Lipids and lipid-like molecules	Glycerophospholipids	Glycerophosphoinositols	177.435	2	3	5760.88	6013.13	6011.98	0.0245088	0.0245088
M834T201	[M-H]-	Pi 34:2	48709.7	56112.7	41298.6	49583.6	38317.2	43999.4	0.704508	1.10781	0.427456	833.52	200.668	2.26743			Lipids and lipid-like molecules	Glycerophospholipids	Glycerophosphoinositols	201.427	3	3	46778.8	46418	46774.2	0.00443659	0.00443659
M862T31	[M-H]-	Pi 36:2	12576.3	12597.1	15612.6	14306.6	13606.3	13109.6	0.372798	0.994237	0.944659	861.543	30.8665	5.34639			Lipids and lipid-like molecules	Glycerophospholipids	Glycerophosphoinositols	33.007	1	2	14198.5	14193.5	13039.6	0.0483429	0.0483429
M858T197	[M-H]-	Pi 36:4	220955	257886	165375	226857	145546	206351	1.51953	1.11311	0.58033	857.52	197.08	1.64278			Lipids and lipid-like molecules	Glycerophospholipids	Glycerophosphoinositols	197.607	3	3	218250	214727	218251	0.00937053	0.00937053
M856T198	[M-H]-	Pi 36:5	13914.8	17438.5	13298	17499.5	5438.14	10462.4	0.530163	1.33686	0.371342	855.506	197.535	0.236007			Lipids and lipid-like molecules	Glycerophospholipids	Glycerophosphoinositols	198.237	3	3	13160.6	13061.9	13160.5	0.00434175	0.00434175
M886T195	[M-H]-	Pi 38:4	805346	941286	661787	957075	843864	753614	1.66339	0.942795	0.651288	885.552	195.075	0.995162			Lipids and lipid-like molecules	Glycerophospholipids	Glycerophosphoinositols	195.698	3	3	857541	844152	857606	0.00908362	0.00908362
M908T150	[M-H]-	Pi 40:7	10868	12828	5656.55	5446.04	5310.85	6704.01	0.480468	1.68105	0.143917	907.541	149.926	4.94608			Lipids and lipid-like molecules	Glycerophospholipids	Glycerophosphoinositols	151.096	1	2	9723.54	9748.55	10360.4	0.0362704	0.0362704
M511T405	[M-H]-	Pirinixic acid aminothiazole	2850.5	2798.35	948.686	1399.03	932.105	1826.81	0.214524	1.58673	0.295752	511.107	404.571	6.96539						407.447	2	2	1789.34	1832.85	1833.5	0.0139165	0.0139165
M497T32	[M-H]-	Poricoic acid a	19301.6	10132.2	8320.81	21072.2	10206.3	19562.3	0.273725	0.742604	0.415439	497.334	31.719	8.90112			Lipids and lipid-like molecules	Prenol lipids	Triterpenoids	32.665	3	2	15912.1	15996.8	16216.8	0.00980491	0.00980491
M225T344	[M-H]-	Porphobilinogen	7994.04	6721.61	4742.06	7161.65	4909.73	10967.9	0.0626388	0.844546	0.583636	225.086	344.446	2.19634	HMDB0000245	C00931	Organic nitrogen compounds	Organonitrogen compounds	Amines	345.728	3	3	6018.2	6495.11	6508.02	0.0440259	0.0440259
M463T27	[M-H]-	Pristimerin	122158	201021	117833	193986	70017.9	108971	1.24213	1.18242	0.644366	463.288	27.081	5.59755		C08633	Lipids and lipid-like molecules	Prenol lipids	Triterpenoids	28.527	3	3	156882	153391	156756	0.0127216	0.0127216
M185T336	[M-H]-	Pro-Ala	7626.53	4658.11	4391.65	17491.6	8621.36	27804.3	0.690729	0.309294	0.0925079	185.093	335.529	0.405546			Organic acids and derivatives	Carboxylic acids and derivatives	Amino acids, peptides, and analogues	335.801	3	3	11731.5	11641.2	11729.8	0.00441413	0.00441413
M277T86	[M-H-C14H22SO]-	Probucol	31040	10018.1	13060.5	20454.4	8384.45	15971.7	0.386963	1.20772	0.698266	277.145	85.967	1.12941	HMDB0015537	C07373	Benzenoids	Benzene and substituted derivatives	Phenylpropanes	89.63	0	3	11774.9	11556.7	11557.8	0.0108078	0.0108078
M501T107	[M-H]-	Propanoic acid, 2-[[4-[2-[[(cyclohexylamino)carbonyl](4-cyclohexylbutyl)amino]ethyl]phenyl]thio]-2-methyl-	10632.9	7254.86	2689.78	3903.12	2940.93	4002.63	0.408186	1.89712	0.23567	501.32	106.879	4.81568		C15622	Organosulfur compounds	Thioethers	Aryl thioethers	117.049	1	3	5153.55	5466.14	5142.12	0.0349951	0.0349951
M331T103	[M-H-H2O]-	Prostaglandin d3	9669.07	2609.99	3428.56	14286.4	3804.32	11092.1	0.352535	0.538249	0.304838	331.191	103.329	0.854944		C13802	Lipids and lipid-like molecules	Fatty Acyls	Eicosanoids	103.763	3	2	6482.52	5821.97	5891.11	0.0598595	0.0598595
M707T75	[2M-H]-	Prostaglandin e1	13904.3	9646.39	3047.88	6002.83	7565.22	5889.1	0.341995	1.36703	0.498781	707.489	75.254	7.01988	HMDB0001442	C04741	Lipids and lipid-like molecules	Fatty Acyls	Eicosanoids	78.871	1	2	8523.19	7991.08	8769.01	0.0471828	0.0471828
M357T44	[M-H]1-	Prostaglandin f2.alpha.	106977	91730.1	65662.3	184356	170781	72725.2	1.32499	0.617886	0.216566	357.28	43.922	5.78266		C00639	Lipids and lipid-like molecules	Fatty Acyls	Eicosanoids	44.694	3	3	97333.5	97127.9	101599	0.0255744	0.0255744
M349T84	[M-H-H2O]-	Prostaglandin g2	19756.8	10047.7	10536.6	20828.6	27169.4	18060.5	0.576332	0.610688	0.107903	349.202	84.3805	4.66553		C05956	Lipids and lipid-like molecules	Fatty Acyls	Eicosanoids	88.455	3	1	13346.9	12919.2	13347.3	0.0187088	0.0187088
M759T198	[M-H]-	Ps 34:2	18647.5	19206.9	17294.6	20228.3	39462.7	17972.3	0.622186	0.710104	0.334312	758.5	197.555	2.5021			Lipids and lipid-like molecules	Glycerophospholipids	Glycerophosphoserines	198.877	3	3	22293.9	22604.8	22359.8	0.00730821	0.00730821
M162T211	[M-H]-	Pterine	8691.67	9672.67	2222.44	8586.38	1793.77	6470.18	0.307558	1.22174	0.706664	162.022	211.249	0.0677131	HMDB0000802	C00715	Organoheterocyclic compounds	Pteridines and derivatives	Pterins and derivatives	218.628	2	3	7587.07	7607.86	7607.87	0.00157906	0.00157906
M119T114	[M-H]-	Purine	162522	230008	149034	194165	96393.3	238588	1.13457	1.02347	0.93661	119.036	114.407	6.27742	HMDB0001366	C15587	Organoheterocyclic compounds	Imidazopyrimidines	Purines and purine derivatives	114.819	3	3	186830	184878	186936	0.0062229	0.0062229
M255T179	[M-H]-	Purpurin	16813	10469.7	7382.79	7829.79	8968.42	11151.3	0.355404	1.24029	0.489074	255.048	179.175	0.721452		C10395	Benzenoids	Anthracenes	Anthraquinones	180.215	3	3	13486.1	13320.3	13402.6	0.00618388	0.00618388
M166T100_2	[M-H]-	Pyridoxal	68498.1	62700.2	57538.7	98103	40082.4	86629.5	0.579978	0.839521	0.541067	166.05	99.621	0.0497205	HMDB0001545	C00250	Organoheterocyclic compounds	Pyridines and derivatives	Pyridine carboxaldehydes	100.329	3	3	57795.4	56106.9	58863.3	0.0241334	0.0241334
M246T358_1	[M-H]-	Pyridoxal phosphate	6983.86	7562.94	7514.84	9015.59	7450.1	9369.6	0.201805	0.853934	0.111627	245.997	358.245	2.11683	HMDB0001491	C00018	Organoheterocyclic compounds	Pyridines and derivatives	Pyridine carboxaldehydes	359.468	3	3	8610.37	8484.04	8479.1	0.00872827	0.00872827
M71T179	[M-H]-	Pyruvaldehyde	33399.1	14209	9466.81	12594.4	6009.26	6772.35	0.700218	2.24917	0.23711	71.0134	179.271	4.8638	HMDB0001167	C00546	Organic oxygen compounds	Organooxygen compounds	Carbonyl compounds	180.215	3	3	9962.05	9944	9617.78	0.0196888	0.0196888
M87T128	[M-H]-	Pyruvate	250119	291106	72613.7	515593	239919	575745	3.13088	0.461097	0.124282	87.0084	128.098	0.562323	HMDB0000243	C00022	Organic acids and derivatives	Keto acids and derivatives	Alpha-keto acids and derivatives	135.457	3	3	315287	317739	317735	0.00446342	0.00446342
M463T223	[M-H]-	Quercetin-4'-o-glucoside	5828.01	696.748	8485.8	8944.43	2283.25	2958.25	0.311794	1.05813	0.933937	463.071	222.708	2.73012			Phenylpropanoids and polyketides	Flavonoids	Flavonoid glycosides	224.253	2	3	5385.9	6037.56	6013.05	0.0635496	0.0635496
M485T63	[M-H]-	Quillaic acid	11264.7	7836.38	5351.69	2425.8	15091.7	16807.8	0.36578	0.712383	0.534528	485.328	63.282	8.56599		C08972	Lipids and lipid-like molecules	Prenol lipids	Triterpenoids	72.721	1	3	4720.98	5127.42	5133.62	0.0473504	0.0473504
M299T80	[M-H]-	(r)-2-hydroxystearic acid	353907	192530	39306.1	22084.5	39815.5	37976.7	2.71786	5.86466	0.149738	299.259	79.514	3.4677			Lipids and lipid-like molecules	Fatty Acyls	Fatty acids and conjugates	80.904	3	2	151721	179666	180089	0.0953561	0.0953561
M767T363	[2M-H]-	Rac-2-despiperidyl-2-aminorepaglinide	3478.42	4647	3208.46	1851.51	1595.37	6528.91	0.170812	1.13614	0.798952	767.412	363.16	0.00602414	HMDB0061005		Benzenoids	Benzene and substituted derivatives	Phenylacetamides	365.017	3	3	4382.75	4094.18	4093.52	0.0398063	0.0398063
M503T445	[M-H]-	Raffinose	4592.67	4270.3	3645.95	9318.79	5913.69	10082.5	0.421411	0.494131	0.0312125	503.161	445.317	2.30443	HMDB0003213	C00492	Organic oxygen compounds	Organooxygen compounds	Carbohydrates and carbohydrate conjugates	451.182	3	3	6076.75	6074.26	6178.74	0.00975702	0.00975702
M353T27	[M-H]-	Rauwolscine	13206.2	27285.3	24776.4	18542	17569.5	14915.3	0.588897	1.27909	0.348034	353.199	27.077	4.5574						28.527	2	3	20284.7	20266.9	21251.2	0.0273377	0.0273377
M211T343	(M+CH3COO)-	Ribitol	45910.1	51561.7	39447.1	50150.5	5788.1	39381.6	1.03772	1.43641	0.372163	211.082	343.074		HMDB0000508	C00474	Organic oxygen compounds	Organooxygen compounds	Carbohydrates and carbohydrate conjugates	343.678	2	3	42541.7	42541.6	42313.6	0.00310091	0.00310091
M375T213	[M-H]-	(-)-riboflavin	16788.2	12689.6	8948.37	20748.6	2260	15355.3	0.387654	1.00163	0.997374	375.131	213.433	0.889148	HMDB0000244	C00255	Organoheterocyclic compounds	Pteridines and derivatives	Alloxazines and isoalloxazines	214.946	3	3	17891.4	17725.9	17890.8	0.00534722	0.00534722
M375T182	(M-H)-	Riboflavin	4401.88	4017.38	3053.84	7263.83	1636.36	5871.47	0.184969	0.776697	0.561556	375.131	181.7		HMDB0000244	C00255	Organoheterocyclic compounds	Pteridines and derivatives	Alloxazines and isoalloxazines	182.833	0	3	4504.66	4544.23	4381.36	0.0189751	0.0189751
M279T76	[M-H-H2O]-	Ricinoleic acid	284522	176118	95582.9	66626.3	34322.9	348242	1.28837	1.23828	0.769432	279.232	76.157	0.0474675	HMDB0034297	C08365	Lipids and lipid-like molecules	Fatty Acyls	Fatty acids and conjugates	79.214	2	3	1.01839e+06	1.02203e+06	423445	0.419519	0.419519
M307T357	[M-H-H2O]-	Rutinose	2892.67	4433.69	1573.84	3241.5	611.117	2886.96	0.213556	1.32059	0.570558	307.093	357.234	6.99046		C08247	Lipids and lipid-like molecules	Fatty Acyls	Fatty acyl glycosides	371.937	1	3	2494.99	2509.4	2242.74	0.0620815	0.0620815
M147T392	[M-H]-	(S)-2-Hydroxyglutarate	44774.5	27918.7	24248.4	22917.1	96175.5	51836.1	1.1443	0.567147	0.329284	147.03	392.42	0.00614282	HMDB0000694	C03196	Organic acids and derivatives	Hydroxy acids and derivatives	Short-chain hydroxy acids and derivatives	402.697	3	3	45947.3	45866.5	45947.2	0.00101495	0.00101495
M383T396	[M-H]-	S-adenosyl-l-homocysteine	14614.8	17543.7	6689.24	34546.6	15214.6	15244.1	0.481801	0.597609	0.293086	383.101	395.582	2.11647	HMDB0000939	C00021	Nucleosides, nucleotides, and analogues	5'-deoxyribonucleosides	5'-deoxy-5'-thionucleosides	407.043	2	3	15242.9	15084.3	15082.2	0.00609029	0.00609029
M972T227	[M+FA-H]-	Saikosaponin c	2476.34	2513.1	1822.57	2137.14	325.857	2339.69	0.227929	1.41838	0.379362	971.51	226.784	0.168862			Lipids and lipid-like molecules	Prenol lipids	Terpene glycosides	227.442	2	3	1839.05	1904.6	1891.44	0.0184605	0.0184605
M194T160	[M-H]-	Salicyluric acid	837.3	3534.2	1493.63	5206.73	9677.84	23223.7	0.635274	0.153907	0.121231	194.047	160.01	3.77832	HMDB0000840	C07588	Benzenoids	Benzene and substituted derivatives	Benzoic acids and derivatives	168.894	2	2	7530.11	7878.1	8540.72	0.064312	0.064312
M299T152	[M-H]-	Salidroside	192878	142476	123519	217299	14477.5	106056	1.7388	1.35828	0.551834	299.099	151.966	2.4379		C06046	Organic oxygen compounds	Organooxygen compounds	Carbohydrates and carbohydrate conjugates	152.635	3	3	116222	117313	116221	0.00540668	0.00540668
M191T326	[M-H]-	Sedoheptulosan	552.551	2117.19	1983.85	3893.6	3786.48	2010.16	0.238584	0.480235	0.100699	191.056	325.506	5.27013						327.067	2	2	1988.83	2259.85	2022.84	0.0706235	0.0706235
M289T461	[M-H]-	Sedoheptulose 7-phosphate	3254.13	3719.55	3353.39	4445.2	35616.5	7138.76	0.826141	0.218792	0.285266	289.033	461.074	0.623312	HMDB0062754	C05382	Organic oxygen compounds	Organooxygen compounds	Carbohydrates and carbohydrate conjugates	462.192	3	3	9957.62	9951.64	10637.4	0.0387165	0.0387165
M205T336_2	[M-H]-	Ser-Thr	1893.64	938.758	1281.3	7642.64	8774.6	11254.4	0.625562	0.148661	0.00205407	205.083	336.427	1.55283			Organic acids and derivatives	Carboxylic acids and derivatives	Amino acids, peptides, and analogues	336.859	3	3	4624.84	4844.02	4855.37	0.0272148	0.0272148
M748T182	[M+CH3COOH-H]-	Sm d33:1	28991.8	28901.4	15319.5	27967.6	28375.7	24437.2	0.341327	0.906317	0.620741	747.566	182.193	5.16082						183.348	3	3	28468.2	28213.2	28255	0.00483178	0.00483178
M760T181	[M+CH3COOH-H]-	Sm d34:2	545570	538594	306174	723747	198558	716786	1.81301	0.848238	0.686402	759.567	181.188	0.688828			Lipids and lipid-like molecules	Sphingolipids	Phosphosphingolipids	182.058	3	3	572039	572018	568875	0.00318805	0.00318805
M844T180	[M+CH3COOH-H]-	Sm d40:2	2937.72	3139.2	1640.21	1814.61	7313.92	2720.56	0.299239	0.651285	0.478998	843.658	180.263	3.08281			Lipids and lipid-like molecules	Sphingolipids	Phosphosphingolipids	184.205	2	3	2770.81	3095.71	2788.79	0.0632945	0.0632945
M861T489	[M-H]-	Smiglaside c (not validated) + 1acetyl	601.837	1199.63	1016.29	1038.16	1341.16	1962.1	0.111483	0.649041	0.192452	861.242	488.572	5.75351			Organic acids and derivatives	Carboxylic acids and derivatives	Hexacarboxylic acids and derivatives	490.086	1	3	958.359	959.4	989.281	0.0181217	0.0181217
M214T391	[M-H]-	sn-Glycerol 3-phosphoethanolamine	21645.2	35562.1	24885.4	65401.9	596892	242952	3.79475	0.0906855	0.153975	214.049	391.183	0.963035	HMDB0000114	C01233	Lipids and lipid-like molecules	Glycerophospholipids	Glycerophosphoethanolamines	392.266	3	3	198065	199347	199352	0.00372818	0.00372818
M261T419	[M-H]-	Sorbitol 6-phosphate	2623.12	1130.51	2185.52	2587.14	1822.17	1930.25	0.106413	0.93684	0.803997	261.025	418.789	1.64433		C01096	Organic oxygen compounds	Organooxygen compounds	Carbohydrates and carbohydrate conjugates	420.446	2	2	4200.49	4201	3493.28	0.103016	0.103016
M438T246	(M+CH3COO)-	Sphingosine-1-phosphate	1893.75	2347.22	2553.14	1691.77	1128.73	1206.02	0.250289	1.68734	0.0246204	438.27	246.324							248.391	2	3	1581.34	1727.8	1723.34	0.0496575	0.0496575
M117T80	[M-H]-	Succinate	15980.3	30012.6	11275.8	29627.7	170972	35711.7	1.81703	0.242344	0.268432	117.019	79.9165	2.52115	HMDB0000254	C00042	Organic acids and derivatives	Carboxylic acids and derivatives	Dicarboxylic acids and derivatives	81.235	2	1	44840.9	45129.5	45129.6	0.00370094	0.00370094
M341T443	(M-H)-	Sucrose	3437.25	2462.46	2622.05	2031.12	12299.3	4099.69	0.432045	0.462384	0.353559	341.108	443.278		HMDB0000258/HMDB0125600	C00089	Organic oxygen compounds	Organooxygen compounds	Carbohydrates and carbohydrate conjugates	458.188	3	1	4318.5	4156.55	4156.19	0.0222326	0.0222326
M343T374_1	(2M-H)-	Sulfanilamide	3220.74	3654.76	3241.67	6736.65	2919.09	3489.33	0.116096	0.769654	0.446695	343.06	374.432		HMDB0014404	C07458	Benzenoids	Benzene and substituted derivatives	Benzenesulfonamides	379.376	3	1	3657.21	3654.35	3517.28	0.0221573	0.0221573
M574T32	[M-H]-	Sulfobacin b	32939.8	24950.3	36126.2	11275.4	23092	26960.6	0.85009	1.53301	0.132049	574.451	32.363	1.64603			Lipids and lipid-like molecules	Fatty Acyls	Fatty amides	33.295	2	1	27696.4	26405.3	26424.1	0.0275693	0.0275693
M283T73	[M-H]-	Swietenocoumarin b	7003.31	5291.32	9041.99	9659.8	11398.5	9261.64	0.326472	0.703716	0.0773989	283.118	73.1995	5.65418			Phenylpropanoids and polyketides	Coumarins and derivatives	Furanocoumarins	75.517	2	3	11941	11924.9	11006.6	0.0460133	0.0460133
M119T261	[M-H]-	Tartronate	39521.8	27299.6	24739.3	8253.44	36596.4	66238.9	0.326632	0.824212	0.726582	119.016	261.354	2.98517	HMDB0035227	C02287	Organic acids and derivatives	Carboxylic acids and derivatives	Dicarboxylic acids and derivatives	261.703	1	0	9918.45	9785.89	9918.68	0.0077575	0.0077575
M514T203	[M-H]-	Taurocholate	53887.7	14062.7	11727.8	25841.2	19738.7	94977.4	0.577075	0.566873	0.504935	514.285	203.175	0.424561	HMDB0000036	C05122	Lipids and lipid-like molecules	Steroids and steroid derivatives	Bile acids, alcohols and derivatives	203.417	3	3	33979.4	34366.5	33975.2	0.00658854	0.00658854
M257T255	[M-H]-	Tetradecanedioic acid	3164.36	1704.97	1920.08	1993.89	1145.51	1645.94	0.205928	1.41879	0.266098	257.177	255.407	4.02246	HMDB0000872		Lipids and lipid-like molecules	Fatty Acyls	Fatty acids and conjugates	256.653	3	3	1434.48	1571.28	1625.23	0.0636967	0.0636967
M259T110	[M-H-H2O]-	Tetradecylphosphonate	2696.56	5215.82	4930.47	1443.8	891.566	1134.28	0.431653	3.70149	0.0183623	259.192	110.433	0.0253839			Organic acids and derivatives	Organic phosphonic acids and derivatives	Organic phosphonic acids	111.519	0	3	2494.3	2522.55	2578.91	0.0170131	0.0170131
M344T411	[M-H]-	Thiamine monophosphate	597.636	648.512	728.657	774.362	543.334	975.161	0.0669879	0.861285	0.462013	344.069	411.39	3.17684	HMDB0002666	C01081	Organoheterocyclic compounds	Diazines	Pyrimidines and pyrimidine derivatives	411.821	1	1	654.091	594.325	595.457	0.055617	0.055617
M189T323	[M-H]-	Thr-Ala	1665.8	1277.4	701.099	2811.47	1446.91	5640.8	0.262207	0.368141	0.175042	189.088	323.36	5.82324			Organic acids and derivatives	Carboxylic acids and derivatives	Amino acids, peptides, and analogues	324.915	3	1	2639.06	2630.16	2742.29	0.0233401	0.0233401
M247T404	[M-H]-	Thr-Glu	2951.93	2887.45	1916.38	6095.72	16136	10791.7	0.64553	0.234856	0.0447979	247.093	403.995	1.65509			Organic acids and derivatives	Carboxylic acids and derivatives	Amino acids, peptides, and analogues	406.085	3	2	8890.44	8912.23	10213.8	0.0811502	0.0811502
M255T345	[M-H]-	Thr-His	5705.36	4419.41	1755.44	7717.76	10668	11916.8	0.540026	0.392053	0.0226702	255.11	344.93	3.41368			Organic acids and derivatives	Carboxylic acids and derivatives	Amino acids, peptides, and analogues	347.054	3	3	7515.22	7157.96	7536.72	0.028736	0.028736
M369T171_2	(M-H)-	Thromboxane B2	121339	30060.4	44792.9	70100.3	201404	63335.1	1.57709	0.585931	0.433244	369.228	171.461		HMDB0003252	C05963	Lipids and lipid-like molecules	Fatty Acyls	Eicosanoids	173.458	3	3	71579.8	75334	71604.5	0.0296593	0.0296593
M241T32_2	(M-H)-	Thymidine	4978.45	18135.4	10112.6	19188	8388.02	17107.6	0.206945	0.743594	0.492383	241.088	32.1995		HMDB0000273	C00214	"Nucleosides, nucleotides, and analogues"	Pyrimidine nucleosides	Pyrimidine 2'-deoxyribonucleosides	33.007	2	3	12828.6	12834.8	11737.2	0.0506867	0.0506867
M125T74	[M-H]-	Thymine	67669.9	54925.1	56874.2	91320.6	389947	96767.6	2.65961	0.310481	0.249618	125.035	73.942	2.3756	HMDB0000262	C00178	Organoheterocyclic compounds	Diazines	Pyrimidines and pyrimidine derivatives	74.741	3	3	133654	133654	132311	0.00582118	0.00582118
M311T30	[M-H]-	Thymol-beta-d-glucoside	238944	301743	122073	304379	309391	232084	1.45566	0.783539	0.354016	311.168	29.544	2.45765			Lipids and lipid-like molecules	Prenol lipids	Terpene glycosides	30.977	3	3	259563	257733	259569	0.00408836	0.00408836
M341T282_1	(M-H)-	Trehalose	7223.39	5128.42	5547.45	4171.23	44041.9	7791.41	0.865177	0.319604	0.37539	341.107	282.424		HMDB0000975	C01083	Organic oxygen compounds	Organooxygen compounds	Carbohydrates and carbohydrate conjugates	284.405	2	2	5158.7	3365.58	5214.24	0.229644	0.229644
M213T51	[M-H]-	Tridecanoic acid (Tridecylic acid)	48585.4	35585.9	17260	54902.5	16157.3	29567.2	0.472385	1.00799	0.98618	213.186	51.401	3.38861	HMDB0000910	C17076	Lipids and lipid-like molecules	Fatty Acyls	Fatty acids and conjugates	52.836	3	3	32929.1	31264.2	32831	0.028886	0.028886
M227T166	[2M-H]-	Trifluoroacetic acid	24788.8	61977.9	14687.6	52866.9	189274	57138.8	1.87483	0.338995	0.233482	226.996	166.398	0.560358	HMDB0014118		Organic acids and derivatives	Carboxylic acids and derivatives	Alpha-halocarboxylic acids and derivatives	178.699	3	3	71868.9	63880.9	63830.1	0.069545	0.069545
M565T446	[M-H]-	Udp-d-glucose	1185.4	2532.25	1624.46	2112.91	1320.42	2930.48	0.0607766	0.839453	0.606977	565.049	446.099	1.098	HMDB0000286	C00029	Nucleosides, nucleotides, and analogues	Pyrimidine nucleotides	Pyrimidine nucleotide sugars	447.464	2	3	2427.18	2302.83	2300.42	0.0309374	0.0309374
M606T432	[M-H]-	Udp-n-acetylglucosamine	3440.75	2832.1	30433.8	3012.51	20344.8	3540.65	0.704658	1.36466	0.775861	606.075	431.726	1.31334	HMDB0000290	C00043	Nucleosides, nucleotides, and analogues	Pyrimidine nucleotides	Pyrimidine nucleotide sugars	431.789	3	3	3537.27	3496.13	4159.7	0.0996524	0.0996524
M111T84	[M-H]-	Uracil	5.62725e+06	5.52112e+06	3.09537e+06	5.49213e+06	5.09234e+06	6.45198e+06	4.62158	0.836074	0.368849	111.02	84.253	5.16524	HMDB0000300	C00106	Organoheterocyclic compounds	Diazines	Pyrimidines and pyrimidine derivatives	85.85	3	3	5.67952e+06	5.69243e+06	5.70207e+06	0.00198829	0.00198829
M167T202	[M-H]-	Uric acid	221534	208110	191307	221876	90402.9	211550	1.84417	1.18541	0.494393	167.021	201.967	1.34761	HMDB0000289	C00366	Organoheterocyclic compounds	Imidazopyrimidines	Purines and purine derivatives	203.353	3	3	210766	210758	212072	0.00358198	0.00358198
M243T160	[M-H]-	Uridine	3.06299e+06	2.27527e+06	2.07173e+06	2.69308e+06	478494	3.83692e+06	5.4171	1.05729	0.902994	243.063	160.015	2.97751	HMDB0000296	C00299	"Nucleosides, nucleotides, and analogues"	Pyrimidine nucleosides		160.052	3	3	2.4806e+06	2.51125e+06	2.51062e+06	0.00700504	0.00700504
M403T470	[M-H]-	Uridine 5'-diphosphate	4731.79	5181.08	8144.17	5019.57	7098.72	5242.38	0.30342	1.04011	0.862485	402.995	469.811	0.727489	HMDB0000295	C00015	Nucleosides, nucleotides, and analogues	Pyrimidine nucleotides	Pyrimidine ribonucleotides	471.031	3	3	5276.15	4734.88	5227.35	0.0589453	0.0589453
M385T458_2	(M-H2O-H)-	Uridine 5'-diphosphate (UDP)	2004.46	1953.31	1990.53	1209.92	3772.18	1768.55	0.183371	0.881145	0.748342	384.989	457.614		HMDB0000295	C00015	"Nucleosides, nucleotides, and analogues"	Pyrimidine nucleotides	Pyrimidine ribonucleotides	459.472	2	1	1771.88	1858.38	1996.35	0.0603656	0.0603656
M579T477	[M-H]-	Uridine 5'-diphosphoglucuronic acid (UDP-D-glucuronate)	7956.69	7546.69	24612.6	3808.99	7796.13	5099.16	0.735343	2.40154	0.245764	579.028	477.435	0.445712			"Nucleosides, nucleotides, and analogues"	Pyrimidine nucleotides	Pyrimidine nucleotide sugars	478.628	3	3	7156.56	6828.76	7123.55	0.0256507	0.0256507
M323T439	[M-H]-	Uridine 5'-monophosphate	4240.47	4207.63	7661.79	3928.46	6098.37	4727.68	0.30678	1.09186	0.747454	323.029	438.582	4.29909	HMDB0000288	C00105	Nucleosides, nucleotides, and analogues	Pyrimidine nucleotides	Pyrimidine ribonucleotides	439.993	3	3	4215.93	4206.92	4473.01	0.0351491	0.0351491
M359T43	[M-H]-	Ursocholanic acid	64208.2	47964.3	42642.5	97171.8	520151	142321	3.28025	0.2038	0.207599	359.295	42.833	0.528904		C19642	Lipids and lipid-like molecules	Steroids and steroid derivatives	Bile acids, alcohols and derivatives	44.104	3	3	156406	143120	156409	0.0504793	0.0504793
M231T386	[M-H]-	Val-Asp	2822.5	3568.54	1484.02	5020.04	8529.62	15555.8	0.535649	0.27057	0.0884505	231.099	386.24	1.00268			Organic acids and derivatives	Carboxylic acids and derivatives	Amino acids, peptides, and analogues	391.843	3	3	8059.72	8733.62	8046.52	0.0474573	0.0474573
M233T32	[M-H]-	Valerenic acid	333621	329537	232068	411841	283375	422382	1.18737	0.801027	0.25378	233.154	32.131	1.10074		C09743	Lipids and lipid-like molecules	Prenol lipids	Sesquiterpenoids	32.665	2	0	375258	377909	375260	0.00406771	0.00406771
M245T377	[M-H]-	Val-Glu	10127.7	7310.1	6741.31	11575.8	9337.71	23295.7	0.409527	0.546926	0.208154	245.114	377.111	3.11484			Organic acids and derivatives	Carboxylic acids and derivatives	Amino acids, peptides, and analogues	377.363	3	3	10411.6	10411.1	10534.1	0.00678002	0.00678002
M116T301_2	[M-H]-	Valine	1.44176e+06	1.1366e+06	1.10469e+06	1.81718e+06	1.15121e+06	2.06438e+06	3.00245	0.731814	0.199567	116.072	300.636	1.73361	HMDB0000883	C00183	Organic acids and derivatives	Carboxylic acids and derivatives	Amino acids, peptides, and analogues	303.627	3	3	1.49957e+06	1.49954e+06	1.517e+06	0.00669289	0.00669289
M115T313	[M-H-C2H4O2]-	Vitamin c	34609.2	25199.7	34622.9	29572.3	44729.8	36738.1	0.569579	0.850429	0.362157	114.98	313.107	1.87228	HMDB0000044	C00072	Organoheterocyclic compounds	Dihydrofurans	Furanones	316.4	3	3	31981.5	31967.3	30741.6	0.022552	0.022552
M151T219_2	[M-H]-	Xanthine	3.28113e+06	2.70838e+06	2.6663e+06	3.35094e+06	2.35268e+06	4.06536e+06	3.16082	0.88605	0.52597	151.026	218.669	0.0291298	HMDB0000292	C00385	Organoheterocyclic compounds	Imidazopyrimidines	Purines and purine derivatives	219.486	3	3	3.07328e+06	3.07789e+06	3.06632e+06	0.0018957	0.0018957
M160T64	[M-H-CO2]-	Xanthurenic acid	5854.09	23995.4	22443.7	20570.2	12613.3	35387.7	0.375429	0.76261	0.572749	160.04	64.238	4.26091	HMDB0000881	C02470	Organoheterocyclic compounds	Quinolines and derivatives	Quinoline carboxylic acids	65.242	3	2	23925.4	23934.7	24467.2	0.0128657	0.0128657
M445T38_2	[M-H]-	(z)-2,6-dimethyl-7-(4-methyl-5-oxooxolan-2-yl)-3-[[3,4,5-trihydroxy-6-(hydroxymethyl)oxan-2-yl]oxymethyl]hept-5-enoic acid	11728	106386	170277	128585	52254.4	139376	1.40026	0.900616	0.852764	445.194	38.0015	9.72982						40.83	0	2	119368	117407	117384	0.00964986	0.00964986
M329T170_3	[M-H]-	(z)-9,12,13-trihydroxyoctadec-15-enoic acid	151390	44070.1	37125.1	93950.4	142674	40142	0.991235	0.840366	0.771446	329.232	169.625	8.73437			Lipids and lipid-like molecules	Fatty Acyls	Fatty acids and conjugates	170.252	3	3	94252.4	93823.4	94558.2	0.00391815	0.00391815
M265T27	[M-H]-	Zinniol	2.69071e+06	6.05779e+06	5.39542e+06	7.32687e+06	3.84316e+06	4.31073e+06	5.5572	0.913645	0.781311	265.148	27.081	0.0953247		C10840	Benzenoids	Benzene and substituted derivatives	Benzyl alcohols	28.527	3	3	5.45763e+06	5.3767e+06	5.45663e+06	0.00855204	0.00855204
M253T419	[M-H-H2O]-	Zoledronic acid	4530.45	3519.28	2513.55	5091.77	1356.33	5271.27	0.160108	0.901352	0.797125	252.993	418.621	3.69614	HMDB0014543		Organic acids and derivatives	Organic phosphonic acids and derivatives	Bisphosphonates	429.455	2	3	3814.65	3943.11	3944.96	0.0191502	0.0191502
M242T180			19380.2	19488.4	18852.4	3478.68	3072.92	2987.38	0.991892	6.05107	3.41215e-07	242.139	180.087							180.885	2	3	10116.2	10295.4	10230.3	0.0088809	0.0088809
M174T213			4550.56	4146.24	4371.19	797.963	691.637	938.843	0.467751	5.38122	1.32811e-05	174.077	213.433							214.009	1	3	2356.56	2357.06	2251.48	0.0261936	0.0261936
M478T237			1386.95	1316.74	1380.71	792.324	770.07	716.448	0.19906	1.79231	4.58263e-05	478.249	237.147							237.791	1	3	574.922	648.607	636.724	0.0637989	0.0637989
M699T208			5307.6	4791.85	4622.48	849.884	323.686	784.411	0.511698	7.51893	8.71121e-05	699.42	207.759							208.019	1	3	3112.09	3103.52	3316.54	0.0379524	0.0379524
M389T407			1075.68	607.626	831.205	2746.99	2885.22	2857.96	0.308342	0.296168	0.000148272	389.101	406.776							418.04	3	2	2489.92	2514.75	2249.76	0.0605229	0.0605229
M356T445			52243.8	62948.5	56266.1	9377.39	2697.21	3265.27	1.77455	11.1773	0.000161977	356.099	444.619							446.423	3	3	31747.5	32002.2	31749.6	0.0046003	0.0046003
M537T136			4120.86	4956.67	4646.77	8351.71	8206.96	7977.1	0.368323	0.559359	0.00017491	537.316	136.204							150.436	3	3	6538.74	6966.92	6515.75	0.0380755	0.0380755
M523T257			1684.48	1696.2	1724.37	1447.28	1472.69	1494.17	0.150393	1.15652	0.000214806	523.154	256.786							257.601	2	2	1547.51	1393.55	1634.03	0.0798705	0.0798705
M454T450			7543.38	8941.61	7613.64	2115.13	1213.64	1532.05	0.627595	4.95773	0.000259585	454.075	449.534							464.514	2	3	4719.92	4869.51	4867.23	0.0177873	0.0177873
M657T462			1940.08	2394.78	2158.36	590.404	437.09	551.89	0.317782	4.11124	0.00029792	657.155	462.298							462.434	1	3	1361.82	1361.68	1302.4	0.0255336	0.0255336
M237T489			94041.8	95400.8	102322	143159	141264	152043	1.22629	0.668469	0.000327175	236.988	488.507							491.27	2	3	147620	135858	147190	0.046464	0.046464
M186T199			7936.74	9893.11	9541.54	1879.44	1066.67	1816.97	0.67961	5.74656	0.0003284	186.078	198.922							203.827	1	3	5640.85	5164.16	5643.03	0.0503126	0.0503126
M394T400			2159.9	2105.02	2145.04	1681.72	1538.1	1551.76	0.20262	1.34337	0.000357567	394.083	400.071							406.057	3	1	1514.8	1290.79	1524.7	0.0916465	0.0916465
M237T105			14593.1	13549.8	12748.2	6947.91	5835.9	5489.74	0.695933	2.23772	0.000402729	237.111	104.909							120.198	2	2	4775.12	6522.35	6890.18	0.186392	0.186392
M541T346_1			846.055	822.122	851.735	1063.29	1075.14	1131.95	0.0850007	0.770526	0.00040916	541.081	346.3							347.039	1	3	1201.79	1185.39	1190.1	0.00707985	0.00707985
M113T303			29026.6	31962.1	29372.3	71636.6	63564.7	75854	1.3394	0.428139	0.000415712	113.024	303.119							311.868	3	3	53331.5	56694.8	56723.7	0.0350859	0.0350859
M268T424			2311.63	2342.39	2066.48	4738.42	5228.49	5655.83	0.36491	0.430175	0.000442768	268.055	424.299							424.95	3	3	4153.59	4147.17	4313.31	0.0223861	0.0223861
M613T248			2206.61	2285.41	2177.74	1073.99	769.262	1156.57	0.283942	2.22338	0.000557809	613.336	248.19							248.391	1	3	1685.69	1686.27	1712.05	0.00888249	0.00888249
M198T165			82217.5	79699.1	81495.9	31114.9	11132.1	24922.6	1.93184	3.62385	0.000591597	198.113	165.102							180.008	3	3	47654	47423.5	47652.6	0.00278854	0.00278854
M842T195			6740.74	6280.93	6145.55	2447.76	3294.29	3350.26	0.462398	2.10807	0.000610178	841.529	195.075							195.92	3	3	5244.35	5244.63	5270.48	0.00285723	0.00285723
M506T190			14175.3	14712.7	20056.6	37572.2	36396.4	34593.2	0.89315	0.450846	0.000655022	506.324	190.014							194.63	3	3	29173.4	29213.3	31738.4	0.0489161	0.0489161
M239T304			27188.1	30205.6	30819.6	64789.6	69382.3	79234.7	1.35418	0.413358	0.000693467	239.077	304.007							304.877	3	3	59125.9	58467.6	58480.3	0.0064136	0.0064136
M378T445			8281.35	10285.6	10779.9	2376.45	795.147	1489.21	0.710283	6.29652	0.000762403	378.081	444.53							445.058	3	3	5808.72	5930.98	5931.85	0.0120268	0.0120268
M598T207			1993.72	1899.84	1800.22	3435.4	3707.95	3159.18	0.246378	0.552659	0.000793406	598.372	207.274							208.887	3	2	3179.03	3173.61	3309.44	0.0238785	0.0238785
M255T406			1007.66	783.162	1036	1810.8	2012.66	2088.56	0.2046	0.478148	0.000869991	255.06	405.817							406.704	3	2	1481.39	1495.56	1495.63	0.00549844	0.00549844
M203T389			3172.15	2272.04	2627.91	7654.04	7496.99	6305.7	0.448323	0.376204	0.000870218	203.056	388.622							400.663	3	3	3562.57	3468.34	3564.86	0.0155939	0.0155939
M577T188			2216.59	2195.82	2146.83	5778.09	5585.24	4631.19	0.371684	0.410093	0.000897952	576.52	187.683							189.188	2	3	3003.54	3365.89	3359.1	0.0639164	0.0639164
M235T68			10075.7	9837.24	8174.61	16378.8	16767.9	15182	0.514237	0.581177	0.000912058	235.083	67.761							68.671	2	3	12068.9	11933.2	12068.5	0.00650751	0.00650751
M214T201			21080.7	19668.6	17538.1	7823.77	4808.01	7771.43	0.901	2.85678	0.000914969	214.108	201.449							203.197	3	3	13645.5	13847.4	13640.3	0.0086136	0.0086136
M125T372			6454.42	6694.48	5083.43	12575.8	14946.3	14864.3	0.60621	0.430145	0.000958634	125.035	372.29							378.003	3	3	10744.2	11086.6	11084	0.0179518	0.0179518
M89T299			110481	100059	112898	198641	188407	223652	1.92733	0.529619	0.00102221	89.0241	299.401							302.997	2	3	153712	153717	154700	0.00369243	0.00369243
M85T304			6892.77	5716.39	5955.68	12107.1	10475.5	11885.2	0.458944	0.538614	0.0010555	85.029	303.737							304.687	3	3	8972.17	8419.16	8952.45	0.0357285	0.0357285
M283T284			11607.1	8886.18	8031.93	19981.1	22892.8	20813.1	0.725305	0.447896	0.00106147	283.03	283.764							285.745	3	3	14276.5	14352.9	14897.8	0.0233555	0.0233555
M981T191			1870.4	2260.24	1310.32	4067.3	4152.31	4155.07	0.327229	0.439685	0.00113054	980.609	191.227							191.874	3	1	3832.6	3882.45	4166.57	0.045488	0.045488
M897T195			5125.54	6175.67	5726.53	3145.85	2743.46	2606.52	0.427171	2.00425	0.00117558	896.539	195.243							195.667	2	2	4351.62	4359.69	4464.49	0.0143367	0.0143367
M246T149			5895.55	4726.83	5492.46	710.267	1955.44	962.567	0.497783	4.44146	0.00124346	246.116	148.555							151.096	2	3	2313.32	2755.35	2752.07	0.0975335	0.0975335
M212T153_2			7647.76	6807.02	7529.76	3946.34	2413.06	3104.47	0.521546	2.32299	0.00126381	212.129	152.582							152.646	1	3	3845.25	3871.15	3932.38	0.0115232	0.0115232
M885T63			9160.58	10220.3	10642.8	6044.68	5983.74	6525.16	0.511315	1.61822	0.00127229	884.539	62.662							76.761	1	3	6963	6784.57	7098.88	0.0226845	0.0226845
M528T185			59308.7	73752.6	46245.9	135098	162504	149195	2.0405	0.401317	0.00135424	528.308	184.935							187.888	3	3	116966	115544	116957	0.00702489	0.00702489
M137T130			1805.71	1522.31	1581.02	678.8	390.157	700.002	0.259821	2.7751	0.00137235	137.083	130.339							131.971	1	3	958.465	959.092	989.544	0.018333	0.018333
M398T450			1553.56	1657.62	2026.15	2948.97	2847.1	2882.17	0.195384	0.603501	0.0014351	398.025	450.127							453.952	3	3	2714.63	2737.65	2953.67	0.0470618	0.0470618
M866T194			3340.22	4476.48	4614.62	955.331	1041.79	999.551	0.43741	4.14837	0.00147588	865.527	193.869							194.404	1	3	2569.85	2557.37	2796.96	0.05106	0.05106
M304T352			10273.7	8952.58	9233.09	14722.9	13529.1	15238.9	0.402828	0.654377	0.00149289	304.039	351.901							353.154	3	3	11339.5	11340.5	11070.3	0.0138416	0.0138416
M309T33			1857.98	1618.86	2320.29	6810.13	5959.89	5150.5	0.424855	0.323491	0.00149424	309.008	33.084							48.906	3	3	3101.13	3082.33	3047.83	0.00878447	0.00878447
M123T156			163519	153863	154872	129269	121345	129229	1.596	1.24329	0.00159077	122.976	156.062							159.356	3	2	167971	161883	161813	0.0215716	0.0215716
M1102T192			2620.79	5521.69	3425.85	16362.8	12764.2	16556.8	0.744784	0.253227	0.00164828	1101.71	191.844							193.758	2	2	9198.36	8104.06	9227.13	0.0724018	0.0724018
M286T193			2745.14	3224.19	3698.19	427.946	60.5804	913.368	0.412408	6.89604	0.00173201	286.167	193.37							194.154	1	3	1571.93	1737.52	1735.84	0.0565602	0.0565602
M559T462			2514.59	2934.82	2538.85	1207.25	517.06	633.588	0.342341	3.38788	0.00176483	559.178	462.326							463.051	1	3	1725.53	1788.52	1725.41	0.0208437	0.0208437
M288T464			11851.1	10147.8	8437.72	2405.35	598.088	2206.53	0.720532	5.842	0.00179714	288.119	463.697							465.949	3	3	6468.97	6369.56	6369.69	0.00895834	0.00895834
M161T302			47245.3	42046.8	57839.7	170445	129667	138636	2.08492	0.335345	0.00181987	161.045	302.444							312.075	3	3	96263.6	96205.7	103880	0.0446858	0.0446858
M894T139			89732.4	93041.8	89584.9	51346.9	31312.4	48873.1	1.77362	2.07066	0.00184638	893.612	139.227							140.351	3	3	65609.6	65609.5	65668.3	0.00051684	0.00051684
M202T416			452.063	419.639	375.793	799.923	1025.68	930.862	0.149337	0.452571	0.0018904	202.054	415.822							415.97	2	2	779.17	767.732	767.715	0.00856532	0.00856532
M199T275			1836.52	1867.92	720.249	22926.7	15829.4	16207.3	0.925579	0.0805024	0.00196045	199.038	274.882							281.668	3	2	10297.8	10712.4	10311.1	0.0225709	0.0225709
M271T230			21586.5	20944.1	22018.4	28953.7	26211.9	27799.6	0.405803	0.778025	0.00198314	270.976	229.612							230.705	3	3	27823.7	27827.1	28063	0.00491571	0.00491571
M242T417			5461.55	5758.41	4269.35	11195.5	14675.9	13869.9	0.613676	0.389754	0.00213014	242.078	416.63							416.794	3	3	9999.62	10007.7	10271.1	0.0153052	0.0153052
M568T236			14478.2	12228.4	12184.6	18362.7	18889.9	18214.5	0.416705	0.701159	0.00214337	568.269	235.735							237.535	3	3	14947.3	15293.6	14949	0.013239	0.013239
M309T222			5154.14	5560.1	6690.58	2282.33	948.341	1540.89	0.514704	3.64762	0.00217295	309.047	222.316							226.733	3	2	5028.72	5030.8	4538.91	0.0582383	0.0582383
M325T459			9870.63	11108.1	11244.8	3518.6	5324.99	2194.87	0.648453	2.91921	0.00217707	325.081	459.034							459.671	1	3	6040.48	6318.36	6309.21	0.0253676	0.0253676
M419T33_2			13516.3	13168.3	9109.51	22257.8	22266.9	24562.2	0.69926	0.518104	0.00231646	419.352	33.047							34.347	2	3	14172.9	14864.9	14853.2	0.0270792	0.0270792
M308T166			5111.27	4084.11	3869.3	1484.3	565.545	1257.29	0.451692	3.95045	0.00233329	308.163	165.758							166.415	2	3	2212.97	2242.5	2213.7	0.00757539	0.00757539
M313T449_1			2302.34	2066.93	2869.71	757.889	813.268	736.467	0.319425	3.13698	0.00235446	312.94	449.39							449.582	2	2	1302.94	1263.95	1303	0.0174638	0.0174638
M198T32			10076.1	12394.2	11633.3	5227.61	2225.86	3966.59	0.692918	2.98629	0.00239274	198.006	32.31							34.015	3	3	11607.3	11600.3	11106.7	0.0250928	0.0250928
M720T185			3770.84	2669.22	2901.45	900.139	441.706	664.72	0.387508	4.65547	0.00246592	720.467	185.283							185.618	1	3	1190.18	1298.25	1301.48	0.0501429	0.0501429
M385T171_2			34337.6	57148.1	46472.5	2008.1	776.579	2533.09	1.61013	25.9428	0.00259781	385.223	171.128							172.175	2	3	27578	27358.1	27576.2	0.00459754	0.00459753
M751T194			2410.76	2583.59	2698.26	1345.64	925.31	554.456	0.316642	2.72265	0.00262965	751.455	194.384							195.037	2	3	1724.62	1750.45	1750.59	0.00858539	0.00858539
M540T34			2390.69	2160.38	2622.4	1328.11	818.779	1096.21	0.293309	2.21192	0.00273852	540.425	33.7915							35.797	2	2	1406.75	1409.13	1512.56	0.0418709	0.0418709
M868T194			39805.5	35248.1	27266.7	10220.3	9229.96	10599.9	1.22271	3.40499	0.00283497	867.542	193.99							194.418	3	3	23380.3	23865.3	23861.6	0.0117688	0.0117688
M425T348			1381.18	974.911	1505.32	2936.57	3671.83	3964.94	0.313854	0.365203	0.00292361	425.09	348.483							351.178	3	2	2664.76	2503.21	2596.64	0.0313355	0.0313355
M612T40			12432.6	7392.41	7447.42	34820.1	48704.7	35957.6	1.2325	0.228255	0.00294793	611.506	39.845							45.799	2	3	30930.4	30948.4	29952.2	0.0186225	0.0186225
M261T65			13130.7	9654.21	5711.63	33206.6	33405.2	25616.2	1.01437	0.308979	0.0031376	261.186	65.493							67.961	3	3	23625	23639.2	24933.1	0.0312133	0.0312133
M255T17_1			36112.9	34621.1	34792.9	31716.1	31489	32282.9	0.631819	1.10513	0.00315351	254.907	17.424							20.814	3	3	32507.9	27950.4	32459.3	0.0845058	0.0845058
M155T330			673.132	937.859	836.682	1363.55	1438.19	1295.66	0.139478	0.597373	0.00326273	155.108	329.842							331.716	1	3	1400.02	1418.48	1464.08	0.0230965	0.0230965
M1152T261			629.569	614.133	526.744	868.048	846.196	964.206	0.101615	0.660996	0.00332465	1151.71	261.103							261.56	1	3	822.807	821.415	792.792	0.0208553	0.0208553
M83T77			1187.17	2642.05	2137.65	6206.65	7077.12	5280.41	0.437489	0.321418	0.00333623	83.0136	76.758							84.067	3	3	3504.76	2774.15	3489.85	0.12824	0.12824
M304T297			40306.8	40507.5	45048.6	71800.7	84057.9	94247	1.28064	0.503239	0.00342521	304.07	296.841							297.434	3	3	63883.9	63882.6	62485.3	0.0127273	0.0127273
M365T442			789.164	671.627	572.806	1521.94	2086.36	1709.94	0.225999	0.382382	0.00349462	365.121	442.295							443.529	3	3	1671.5	1568.06	1758.74	0.0572925	0.0572925
M158T358			2662.7	2948.31	2674.32	1738.38	1182.16	1682.54	0.289861	1.79996	0.0035704	158.009	357.93							364.317	3	3	2273.79	2266.93	2144.88	0.0325447	0.0325447
M201T417			5784.94	4993.03	3728.94	11286.7	13175.9	15643	0.634129	0.361718	0.00362815	201.051	416.63							416.794	3	3	10226.7	10318.8	10318.5	0.00515844	0.00515844
M170T184			43230	37548.2	25801.8	4666.87	1616.7	5131.72	1.37948	9.33659	0.00378061	170.082	183.694							186.234	3	3	20401.2	20654.2	20466.7	0.00640321	0.00640321
M215T406			2830.02	2381.37	2080.45	5618.13	6988.44	8108.58	0.456491	0.352005	0.00401004	215.066	405.98							406.704	3	3	5069.18	5069.26	5122.52	0.0060497	0.0060497
M203T310			1287.87	1096.76	1074.88	2804.79	3820.46	4158.96	0.338034	0.320794	0.00407955	203.066	310.187							311.127	0	3	2447.03	1988.84	1953.42	0.129277	0.129277
M210T425			511.677	493.489	485.396	1335.58	957.068	1142.14	0.16778	0.433961	0.00408886	210.052	424.805							425.554	2	3	932.788	996.51	993.15	0.0368105	0.0368105
M440T198			5462.78	7604.59	5715.53	1726.36	221.338	1841.64	0.553077	4.95678	0.0042507	440.11	198.315							198.805	2	3	3638.05	3627.91	3769.32	0.0214439	0.0214439
M1093T47			21315	19007.3	22720.7	12069	12514.2	14703.5	0.739546	1.60469	0.00426871	1092.8	47.121							50.446	2	3	12440	13760	13755	0.0571138	0.0571138
M316T262			3036.57	2483.74	4240.75	7397.45	6374.92	6588.45	0.361605	0.479404	0.00428555	316.148	261.648							273.639	3	2	3153.73	3444.08	3437.79	0.0495784	0.0495784
M341T434			6098.91	6497.79	5894.1	2285.55	740.146	3075.07	0.516309	3.0309	0.00430918	341.059	434.417							435.183	2	3	3782.46	3788.53	3878.01	0.0140184	0.0140184
M203T173			2333.04	2501.63	3212.32	5100.5	6017.68	6867.94	0.365873	0.4474	0.0045616	203.037	172.755							176.085	3	3	5333.2	5329.48	5503.53	0.0184524	0.0184524
M216T196			82508.5	63711.1	50454.3	10048.2	14832.2	8607.81	1.79591	5.87293	0.00458365	216.124	195.842							203.417	3	3	38777.1	36581.9	36575.7	0.0340169	0.0340169
M803T192			2550.47	2076.77	2103.39	1135.54	638.021	1120.7	0.290055	2.32551	0.0046791	803.491	191.886							192.113	1	3	2066.88	2080.94	2039	0.0103501	0.0103501
M467T582			14329.6	14712.2	15991.5	18683.1	17735	18205.9	0.329694	0.824421	0.00503429	467.14	581.742							583.289	2	2	16119.8	14369.8	14659.5	0.0623243	0.0623243
M619T444			1587.5	1765.81	1245.75	530.845	538.4	740.29	0.242029	2.54158	0.00512884	619.126	443.529							444.619	1	3	900.116	982.122	982.549	0.0497107	0.0497107
M179T31			13044.5	10276	11841	5346.47	562.169	1053.38	0.760185	5.05049	0.00542856	179.001	31.2665							33.295	2	3	4596.66	4766.61	4759.37	0.0204142	0.0204142
M523T382			1741.28	1919.6	1957.43	1133.53	1221.7	774.061	0.227801	1.79539	0.0055106	523.137	381.748							396.243	2	2	1637.73	1762.75	1760.22	0.0415403	0.0415403
M342T168			7975.65	6660.66	7362.19	3203.73	4673.34	2686.99	0.479731	2.08239	0.0056951	342.079	168.359							172.838	3	2	6861.78	7030.23	7067.79	0.0157044	0.0157044
M879T139			66216.9	67163.4	59955	37361.8	24863.5	41789.3	1.43177	1.85873	0.00582679	878.604	139.173							139.554	2	3	52323.1	51386.5	51397.3	0.010399	0.010399
M240T304			1652.16	3446.96	3073.59	7979.53	6836.27	9800.41	0.494387	0.332005	0.0058279	240.081	304.225							309.353	3	3	6595.36	6490.02	6492.35	0.00921852	0.00921852
M143T302			15394	21833.4	18706.3	47892.6	44048.2	63422.6	1.2202	0.360019	0.00592755	143.034	301.983							312.075	3	3	28379.6	28449.5	31714.2	0.0645571	0.0645571
M309T469			4832.72	8108.65	7355.49	1550.27	1402.58	1563.4	0.559899	4.4942	0.00607517	309.086	469.497							469.937	1	3	5303.66	5687.88	5322.94	0.0398074	0.0398074
M457T184			1815.08	2233.27	2127.41	3474.98	2992.44	2978.86	0.180931	0.653776	0.00610463	457.237	184.266							185.958	3	2	2519.63	2621.68	2622.82	0.0228954	0.0228954
M379T374			1344.92	1343.47	1344.93	2039.83	1698.7	1997.4	0.124893	0.703167	0.00613949	379.135	374.493							376.027	3	2	2185.86	2177.19	2177.2	0.00229586	0.00229586
M149T303			22077.3	18885.7	29762.7	40821.6	46727.4	50188.4	0.907604	0.513482	0.00617019	149.045	302.861							312.518	3	3	32395.8	31817.1	31788	0.0107135	0.0107135
M477T237			4116.23	4355.04	5961.05	846.441	788.652	1928.55	0.475276	4.04988	0.00622077	477.245	236.805							237.631	2	3	2577.35	2611.35	2570.53	0.00845367	0.00845367
M804T193			4691.22	4431.23	3344.08	2053.73	1144.39	1539.64	0.406124	2.63131	0.00623818	804.488	193.373							200.707	2	2	2908.99	3045.73	3037.6	0.0255909	0.0255909
M211T317			1398.94	1145.06	1322.84	2401.91	2081.05	2779.28	0.208139	0.532458	0.00627282	211.109	317.146							318.753	3	3	1570.26	1637.14	1571.26	0.0240622	0.0240622
M601T184_2			1256.58	994.316	642.463	2698.59	2002.55	2450.55	0.259606	0.40457	0.00630258	601.442	184.336							185.958	3	2	1981.48	1967.66	2004.9	0.00948604	0.00948604
M251T411			868.725	2399.88	1722.2	4563.74	6419.5	6728.25	0.444257	0.281784	0.00631127	251.078	411.262							426.061	3	3	4435.98	3929.95	4433.82	0.0683305	0.0683305
M894T192			7026.17	7128.18	4993.55	2229.51	2473.41	2993.11	0.489983	2.48802	0.00641005	893.557	192.464							192.733	1	3	4382.5	4382.43	4416.15	0.00442641	0.00442641
M437T266			6006.54	7245.24	3146.5	16921.7	13395.5	19432.2	0.737267	0.329617	0.00643455	437.277	265.64							269.029	3	2	11310.4	11305.9	10693.4	0.0319633	0.0319633
M356T377			1825.48	962.276	837.67	5118.82	3976.98	6388.8	0.439363	0.234131	0.00659185	356.118	377.293							377.678	3	3	3539.99	3721.11	3719.44	0.0284384	0.0284384
M693T34			7120.75	7132.93	8408.71	4077.41	1446.19	3314.21	0.54965	2.56425	0.00663647	692.617	33.7495							35.797	1	3	3823.58	3823.13	3952.66	0.0193092	0.0193092
M179T456_1			2907.02	3389.61	3313.47	947.063	1000.28	1976.07	0.347746	2.44943	0.00664221	178.883	456.226							475.537	2	2	1670.17	1668.09	1725.12	0.0191624	0.0191624
M173T150			19724.5	15593	14629.1	9152.17	7659.3	7117.25	0.744387	2.08731	0.00664585	173.118	150.264							151.096	2	3	14890.8	15176.4	14887.5	0.0110676	0.0110676
M178T302			2312.96	2597.91	3823.28	6676.73	5757.46	7745.89	0.386326	0.432811	0.00665561	178.498	302.066							312.177	3	3	5222.14	5185.72	5185.72	0.0040452	0.0040452
M479T28			3936.29	5971.94	4346.13	1667.78	282.753	887.772	0.478207	5.02213	0.00676927	479.011	28.3							31.275	2	3	2752.63	2754.64	2501.84	0.0544531	0.0544531
M315T305			4457.76	5366.09	5062.16	8451.58	9016.11	11257.5	0.422975	0.518221	0.00679152	314.987	305.218							306.827	3	3	7458.64	7457.14	7010.38	0.0353511	0.0353511
M258T170			6987.84	4533.06	4975.98	1722.41	643.739	1456.95	0.508733	4.31505	0.00679674	258.17	170.16							171.461	2	3	3084.92	2982.69	3014.09	0.0172982	0.0172982
M520T441			1288.72	1170.86	1110.13	819.422	748.484	913.08	0.163106	1.43883	0.00687746	520.119	440.572							441.312	2	3	705.842	651.323	651.341	0.0470073	0.0470073
M965T98			11371.7	6318.57	7230.41	20514.2	28003.7	20852.8	0.82953	0.359239	0.00689559	964.605	98.379							99.009	3	2	14091.9	13971.8	14092.3	0.0049413	0.0049413
M193T333			1997.27	2416.7	1782.06	1116.68	629.607	585.462	0.28255	2.65725	0.00696269	193.071	332.798							347.166	1	3	1290.45	1009.96	1015.13	0.145202	0.145202
M471T265			1273.53	1992.17	940.729	3801.63	5950.56	5404.36	0.422318	0.277532	0.00697963	471.262	264.755							266.236	3	2	3856.79	3978.66	3980.91	0.0180304	0.0180304
M884T62			13425.7	15409.8	15133.4	10283.8	8190.22	6577.4	0.638888	1.75514	0.00704317	883.538	61.962							77.411	1	3	15137.2	16396	15198.2	0.0455702	0.0455702
M122T98			6904.98	4113.21	4702.68	10032.7	9628.93	9362.42	0.415578	0.541649	0.00704351	122.037	98.3305							103.709	2	3	5669.85	6049.51	5681.42	0.0372287	0.0372287
M296T345			1120.34	1002.1	1383.79	339.859	448.315	612.962	0.210928	2.50242	0.0070476	296.185	345.086							347.088	2	3	1206.32	1206.37	1226.22	0.00946277	0.00946277
M869T194			22204	16708	14347.9	5525.04	5253.37	6686.36	0.85936	3.04956	0.00729317	868.546	193.805							194.418	3	3	12861.9	12757.5	12757.3	0.00471821	0.00471821
M295T262			617.691	793.631	545.758	1078.25	994.096	1053.2	0.118408	0.626157	0.00743577	295.086	261.916							265.96	2	2	1052.48	1053.22	1096.55	0.0236413	0.0236413
M180T261			4330.04	3497.78	5803.73	800.104	1438.45	826.935	0.46047	4.44677	0.00753897	180.016	261.315							262.23	2	3	3196.48	3186.05	2606.01	0.11279	0.11279
M240T136			16086.5	24345.1	22717.2	1328.43	509.86	8360.35	1.03263	6.19189	0.00762504	240.16	136.047							147.236	2	3	15494.2	16296.5	16375.3	0.0303656	0.0303656
M214T170_2			26531.5	25382.6	15679.3	6117.14	2468.68	5176.33	1.04294	4.91153	0.00765968	214.108	170.134							170.919	3	3	14075	14077.3	13691.5	0.0159225	0.0159225
M313T373			40350.4	33722	17657.1	69073.4	85797.8	98486.1	1.60766	0.362056	0.0077002	313.113	372.607							373.783	3	3	63580.5	63609.3	64452.2	0.00775104	0.00775104
M285T305			2532.27	2602.16	2186.86	4430.07	5612.08	6543.4	0.36651	0.441426	0.00780393	284.979	305.236							306.167	3	3	4473.13	4527.29	4525.36	0.00681465	0.00681465
M187T71			24871.1	19622.6	22064.9	11358.5	5639.52	12065.9	0.90898	2.29008	0.00789769	187.051	70.9							72.721	2	3	15190.6	16127.4	15259.6	0.0336255	0.0336255
M191T354			1516.79	952.839	2050.11	4085.66	5271.21	6532.44	0.410145	0.284451	0.00807248	191.067	353.512							354.116	3	2	3890.36	3890.53	3780.42	0.0164836	0.0164836
M449T263			1161.29	1322.68	458.48	3129.42	2309.02	3166.32	0.304952	0.341955	0.00807304	449.23	262.72							275.43	2	3	2213.66	2081.43	2193.44	0.0329313	0.0329313
M270T124			6521.53	9120.58	5828.22	2512.98	1335.82	2080.77	0.558551	3.62089	0.00810387	270.208	123.797							130.338	0	2	5053.09	5052.46	4988.51	0.00737439	0.00737439
M320T444			9883.68	10047.7	9520.45	6542.27	3130.02	5123.36	0.575292	1.99057	0.00818226	320.051	443.986							444.239	2	3	7181.59	7286.32	7285.75	0.00831608	0.00831608
M539T199_2			1503.58	1694.4	1166.47	2869.49	2483.94	2312.5	0.207611	0.569331	0.00818651	539.267	199.486							200.32	1	3	3130.37	3184.64	2947.9	0.0401668	0.0401668
M177T346_2			4240.64	3258.11	3202.19	1957.87	1061.95	1465.34	0.365672	2.38586	0.00820531	177.088	346.004							346.448	3	2	2973.17	3042.38	2938.12	0.0177759	0.0177759
M401T227			5316.37	2874.74	4311.93	797.101	334.925	808.036	0.458102	6.44466	0.00831885	401.218	226.915							235.147	1	3	2538.37	2348.64	2352.09	0.0449884	0.0449884
M350T153_1			2697.49	3766.32	3064.79	5400.34	4963.56	4670.38	0.24327	0.633791	0.00834904	350.09	153.315							155.376	2	2	5198.73	5438.65	5512.16	0.0304485	0.0304485
M238T308			1431.51	1104.93	1419.12	658.369	620.978	840.935	0.201412	1.86558	0.00845498	237.925	307.993							311.373	2	3	1183.12	1183.07	1175.32	0.0038035	0.0038035
M185T401			2267.31	2307.28	2349.43	4740.57	7329.08	7309.68	0.433632	0.357288	0.00847401	185.057	400.661							400.875	3	3	5365.42	5365.31	5426.04	0.00650432	0.00650432
M253T70			12414.2	10246.4	6713.09	2474.31	679.542	873.11	0.708277	7.29424	0.00857766	253.181	69.769							76.464	3	3	16156.4	13215.9	12891.2	0.127681	0.127681
M568T193			26644.6	29277.6	23799.3	37729.3	34216.8	39372.9	0.55102	0.716153	0.00864777	568.364	192.834							193.35	3	3	35647.6	35645.7	36153.8	0.00817551	0.00817551
M375T406			1884.38	1587.22	1428.2	5258.52	4766.29	7598.27	0.446581	0.278033	0.00865492	375.085	405.945							406.148	3	2	4648.09	4640.7	4345.26	0.0380111	0.0380111
M361T301			4003.49	2711.8	2984.84	8747.67	8741.83	12890.6	0.562346	0.319292	0.0086618	361.132	300.58							315.148	3	3	5466.2	5191.21	5466.24	0.0295422	0.0295422
M951T112			5933.03	6536.93	6366.44	11120.4	14698.3	10905.5	0.496447	0.512915	0.00866936	950.591	111.783							112.449	3	1	8769.74	9029.14	9036.92	0.0169992	0.0169992
M505T188			11270.9	12343.4	10578	42639.9	25851.4	36552	1.04671	0.325507	0.00873218	505.312	188.279							197.607	3	3	27506.5	26240.1	26239.5	0.0274312	0.0274312
M342T377			1165.74	977.998	1203.79	5271	3517.53	6316.82	0.430865	0.221612	0.00876402	342.103	377.122							377.363	2	2	3105.48	3235.48	3106.35	0.0237555	0.0237555
M358T43			22267.6	18874.1	18132	64479.8	50577.3	41552.5	1.18716	0.378481	0.00877991	358.282	43.433							44.456	2	3	46492.7	43798.2	46568	0.0345876	0.0345876
M279T401			2806.91	2337.15	2998.2	1633.61	1665.52	1856.28	0.262436	1.57936	0.00878199	279.083	400.875							401.485	3	3	1893.47	1412.3	1877.14	0.158144	0.158144
M350T311_2			2547.86	2097.26	2936.12	1475.4	1176.11	1145.28	0.286594	1.99675	0.00881617	350.228	311.127							313.168	2	3	1450.71	1372.41	1360.53	0.0351351	0.0351351
M264T303			2446	2161.29	1736.87	548.064	1160.41	691.695	0.278395	2.64321	0.00897674	263.968	303.224							303.347	2	2	2147.43	2146.35	1890.99	0.0716657	0.0716657
M228T193			8998.53	17040.5	18356	1045.03	930.69	776.883	0.903001	16.1284	0.00900769	228.124	193.165							193.744	1	3	5395.95	5302.23	5304.64	0.0100152	0.0100152
M450T431			1584.32	2004.09	1632.06	1120.72	802.815	995.546	0.225602	1.7884	0.00901344	450.173	430.875							431.461	3	3	1417.55	1420.52	1366.21	0.0217872	0.0217872
M503T233			1248.55	1203.04	1386.01	302.697	211.014	768.598	0.232869	2.99273	0.00929854	503.261	232.962							233.581	1	3	484.044	557.467	483.565	0.0836612	0.0836612
M201T329			5213.64	5107.18	5491.4	3315.81	1547.66	3045.9	0.424088	1.99918	0.00938154	201.113	328.556							329.432	3	3	4010.17	4033.98	3921.09	0.0149199	0.0149199
M257T345			2414.67	1667.83	807.574	3950.93	3640.08	4122.37	0.330578	0.417478	0.00940077	257.076	345.086							345.628	2	1	3525.81	3518.34	3336.58	0.0309682	0.0309682
M332T30			1192.83	1654.78	1525.82	2739.93	2161.82	2515.49	0.183494	0.58963	0.00953684	332.065	30.193							31.275	2	3	2835.35	2748.08	2836.28	0.0180494	0.0180494
M267T172			9040.06	10005.1	11761	6830.08	4934.81	5172.49	0.556504	1.81882	0.00968351	266.905	172.105							175.049	3	1	5578.99	5610.34	5072.98	0.0556383	0.0556383
M205T283			3547.68	2005.12	2893.46	4804.44	5203.49	4885.12	0.278565	0.567128	0.00974699	205.051	283.033							285.094	2	2	4639.64	4686.29	4686.93	0.00580589	0.00580589
M305T298			6190.77	7533.52	5030.65	10959.1	9610.31	11943.7	0.42963	0.576842	0.0097945	305.074	297.788							307.467	3	3	8345.69	9422.35	9386.8	0.0675687	0.0675687
M1104T192			4343.74	5860.12	5029.3	11763.7	15780.2	19595.1	0.693826	0.323154	0.00989709	1103.73	192.174							193.758	2	3	9647.73	9819.53	9822.14	0.0102376	0.0102376
M221T230			24986.3	24422.2	20660	36630.9	38266.4	48092.8	0.826772	0.569708	0.00997041	221.012	230.252							230.705	3	3	36419	36520.4	36610	0.00261744	0.00261744
M333T30			1160.17	2686.4	2513.08	7980.73	7111.71	11661.2	0.558718	0.237712	0.00997664	333.063	30.2305							31.275	2	3	5952	5694.62	5693.07	0.0257871	0.0257871
M373T349			2314.46	2066.05	2327.66	1796.02	1679.69	1471.88	0.206701	1.35585	0.00997937	373.104	349.116							351.083	2	2	1127.47	1047.48	1192.62	0.0647605	0.0647605
M369T85			3255.31	2341.05	3827.6	5637.49	5438.04	6838.28	0.315517	0.526072	0.0100383	369.104	85.021							86.586	2	3	4363.62	4084.13	4347.99	0.0368205	0.0368205
M133T405_1			3601.18	4276.52	3049.16	5410.26	5531.22	6353.03	0.277737	0.631811	0.0100928	132.601	405.424							407.407	3	3	5521.43	5521.47	5559.21	0.00393884	0.00393884
M271T127			11535.5	8569.51	5741.55	21954.9	16521.2	18945.5	0.695304	0.450119	0.01014	271.206	126.949							127.837	3	2	13387.3	13389.9	14091.2	0.0297753	0.0297753
M144T152			10873.6	9524.29	10991.6	7296.42	4315.27	4022.26	0.583491	2.00777	0.0101929	144.012	151.57							166.374	3	3	7183.81	7180.98	6838.4	0.0281006	0.0281006
M1074T195			6133.03	6464.08	8738.41	18733.4	14559	22893.5	0.697622	0.379731	0.0102541	1073.68	194.814							195.698	3	3	12936.5	12794.5	12908.7	0.00584212	0.00584212
M101T375			1079.42	1235.14	350.935	2038.11	2320.4	2202	0.251432	0.406294	0.0103158	101.072	374.898							384.273	3	3	2179.69	2178.2	2255.72	0.020109	0.020109
M782T193			53424.2	71962.9	59313.2	37020.6	20021.4	26856.4	1.46531	2.20148	0.0103399	781.504	193.114							193.758	3	3	46038.8	46533.9	46727.3	0.00764763	0.00764763
M557T256			11177.9	8704.73	7064.19	2259.19	1434.57	3974.29	0.631845	3.51417	0.0103655	557.309	255.654							256.25	3	3	5941.67	5983.2	5939.86	0.00411675	0.00411675
M242T448			1836.86	1801.94	872.204	3554.14	5647.03	4623.06	0.389852	0.326312	0.0103924	242.115	447.99							450.758	3	3	2906.4	2739.67	2740.63	0.034336	0.034336
M232T378_1			7282.22	7098	8264.35	4501.96	2270.05	970.485	0.550975	2.92471	0.010457	231.981	378.493							382.052	3	3	4401.6	3886.98	4427.64	0.0719342	0.0719342
M538T257			4696.14	3506.88	3571.21	5955.02	6850.31	7738.68	0.333836	0.573123	0.0104812	538.193	257.466							259.59	3	3	5670.87	5613.07	5612.48	0.00595531	0.00595531
M177T118			49593.3	50251.8	31653.7	78535.3	69528.5	83974.7	1.20038	0.566711	0.0106217	177.04	117.758							117.992	2	1	88583.5	83049.9	83428	0.0363618	0.0363618
M501T235			1836.68	1789.39	2077.32	848.863	316.577	1119.06	0.274428	2.49656	0.0106441	501.246	235.147							235.781	1	3	990.228	989.699	1014.43	0.0141554	0.0141554
M549T228			1547.41	2217.7	2515.1	825.002	177.68	618.688	0.311633	3.8734	0.0107057	549.247	228.122							228.972	1	3	935.771	934.637	839.487	0.0611818	0.0611818
M681T250			8881.33	9050.55	8121.53	7411.02	6538.9	6961.42	0.373684	1.2459	0.010814	681.324	249.73							250.694	3	3	7251.94	7327.7	7288.4	0.00519733	0.00519733
M242T354			1176.58	1271.7	1598.53	3239.12	4055.57	5393.83	0.355669	0.318935	0.0108693	242.066	353.64							369.915	1	3	1350.76	1926.24	1442.84	0.196484	0.196484
M270T304			526.19	677.134	491.41	839.745	802.58	884.325	0.0945357	0.670743	0.0108727	270.256	303.579							306.167	3	3	921.652	921.094	950.483	0.0180533	0.0180533
M386T171			8482.72	16303.3	11243.9	2193.77	654.059	1729.86	0.77692	7.87076	0.0109033	386.226	171.448							174.098	2	3	5832.31	5784.52	5631.52	0.0182433	0.0182433
M318T256			6425.41	4235.38	7552.72	11006.1	13225.9	15349.1	0.524311	0.460157	0.0109367	318.1	256.087							256.809	3	3	10112.5	9912.58	10114.1	0.0115361	0.0115361
M186T230_1			242050	230099	235491	322252	426075	426490	2.40092	0.60234	0.0110866	186.046	230.252							230.705	3	3	323448	325287	325282	0.00326579	0.00326579
M228T425			14395.6	11163.2	10464.9	34564.2	26229.6	43523.8	1.02328	0.345327	0.0114177	228.063	424.646							424.954	3	3	24606	24755	24668.4	0.00303255	0.00303255
M236T445			13178.4	12171.5	11837.4	15442.9	15604.3	14174.4	0.288632	0.822337	0.0114965	235.992	445.414							450.502	2	2	15226.3	15394.6	15022.1	0.0122589	0.0122589
M226T100_2			3212.79	1334.89	1712.88	4548.07	6299.45	6370.51	0.407874	0.363605	0.011545	226.117	99.856							101.769	1	3	3650.62	4568.43	4531.64	0.122253	0.122253
M758T47			210909	132733	141864	60381.3	16023.3	40731.4	2.7372	4.14481	0.0115601	758.479	47.046							49.032	3	3	125588	102847	126599	0.11349	0.11349
M435T305_2			4385.31	3784.99	2454.83	7794.97	9754.13	12440	0.548151	0.3543	0.0115616	435.031	304.687							305.537	3	3	6996.9	7131.13	7131.58	0.0109545	0.0109545
M310T45			93324.5	64384.1	70930	115503	143452	127486	1.41693	0.591652	0.0116068	310.282	45.18							45.914	3	3	108985	100229	108743	0.0470516	0.0470516
M636T195			12015.2	11990.9	8810.67	17000	20407.2	16613.8	0.531695	0.60748	0.0117269	636.348	195.243							196.978	3	3	17288.1	17029.5	17283.2	0.0085986	0.0085986
M845T125			197729	190986	218716	164065	137375	154996	1.99567	1.33081	0.0117304	844.598	124.641							131.408	3	1	165151	172975	136687	0.120662	0.120662
M375T305			5223.23	4394.84	3796.96	8702.73	10942	13742.3	0.543591	0.401804	0.0117518	375.01	305.13							306.167	3	3	8187.93	8215.76	8215.78	0.0019584	0.0019584
M259T229			1791.12	1672.44	1522.61	1178.1	762.69	1090.15	0.215531	1.64509	0.0117538	259.112	228.697							230.096	3	1	1238.76	1210.51	1238.53	0.0132156	0.0132156
M496T206			3815.62	2728.85	2619.44	827.02	876.794	1557.81	0.349728	2.80962	0.0118324	496.304	206.107							214.764	1	3	1557.88	1332.36	1329.96	0.0930559	0.0930559
M406T315			1742.3	1907.87	1832.62	1287.65	1252.37	1551.49	0.188563	1.34004	0.0118526	405.911	315.467							318.753	3	2	1948.73	1886.75	1949.25	0.0186363	0.0186363
M684T185			5538.34	7757.22	5044.29	9407.68	10562.8	10223.1	0.385993	0.607408	0.011866	684.454	185.26							185.958	3	3	8677.39	8727.73	8727.8	0.00333923	0.00333923
M354T24			2647.12	2931.53	2426.61	871.052	284.776	1587.47	0.335156	2.91812	0.0122418	353.826	24.479							25.918	2	3	1986.29	1993.7	1986.31	0.00214753	0.00214753
M508T192			63565.7	74458.6	54551.2	88907.9	104365	94553.7	1.06861	0.669068	0.0122511	508.34	191.886							193.128	3	3	87833	87308.9	87289.7	0.00352426	0.00352426
M477T406			1432.17	1424.48	1178.06	1970.31	2055.52	1717.86	0.136737	0.702461	0.0122697	477.135	405.734							413.802	2	2	2389.04	2132.21	2117.96	0.0689372	0.0689372
M118T259			2388.21	3035.54	2129.49	4493.83	4390.77	5898.21	0.315446	0.510947	0.0122996	118.065	258.513							261.56	3	3	2452.93	2655.43	2647.85	0.0443984	0.0443984
M844T195			51439	40459.5	31307.8	16243.9	12115.1	16788.2	1.27755	2.729	0.0123098	843.542	195.239							196.347	3	3	30833	30102.3	30831.8	0.0137797	0.0137797
M116T177			7315.53	6652.62	4030.29	1033.68	844.07	2120.82	0.529825	4.50122	0.0123993	116.035	176.503							177.435	1	3	3913.38	3888.92	3888.6	0.00364708	0.00364708
M169T305			2319.55	2285.37	1900.05	4263.69	4651.05	6439.19	0.357967	0.423668	0.0124834	168.991	305.087							306.49	3	3	3070.07	3300.99	3286.06	0.0401444	0.0401444
M847T128			27543.7	49791.8	38423.2	67351	87152.6	94023.5	1.34473	0.465779	0.012495	846.592	127.971							132.264	2	2	46854.2	50635.1	50431.6	0.0431297	0.0431297
M297T452			872.174	1025.67	1476.2	2452.72	2682.44	1932.61	0.21684	0.477385	0.0126623	296.978	452.244							455.352	2	2	2366.92	2386.2	2500.06	0.0297596	0.0297596
M653T253			1008.09	1338.42	1250.81	649.512	376.729	718.51	0.201929	2.0618	0.0126724	653.292	253.407							254.24	3	3	707.428	727.779	708.789	0.0159193	0.0159193
M202T369			3203.28	1540.21	2187.31	9482.85	6557.88	11960.4	0.572504	0.247519	0.0126796	202.083	368.82							369.519	3	3	6782.38	7106.15	6794.59	0.0266173	0.0266173
M222T353			18039.3	17152.3	17399.2	23806.3	22211.5	27648.9	0.438651	0.713901	0.0126836	222.035	352.581							353.824	3	3	19975.2	20189.6	20188.5	0.00613777	0.00613777
M473T306			1222.62	1629.5	1727.68	2990.97	4914.56	4590.25	0.342062	0.366508	0.0126944	472.987	305.993							308.107	3	3	3161.59	3148.3	3148.29	0.00243457	0.00243457
M597T250_1			10651.6	13798.4	13880.7	19272.5	24249.1	27002.3	0.630408	0.543514	0.0127085	597.304	250.35							250.767	3	3	18543.2	18549.9	18939.3	0.0121429	0.0121429
M302T421			2231.24	2980.55	2856.79	1510.33	1407.09	1801.48	0.273041	1.70984	0.0127413	302.001	420.887							423.27	3	3	2431.99	2426.66	2337.71	0.0220789	0.0220789
M851T140			1.69336e+06	1.20932e+06	1.07871e+06	506137	152568	493927	7.67333	3.45418	0.0127776	850.597	139.862							156.055	3	3	884721	874219	874261	0.00689432	0.00689432
M338T260_1			774.843	1594.38	1526.63	2426.28	2499.27	2376.09	0.200419	0.533559	0.0128136	338.037	260.302							263.47	3	3	2337.42	2444.31	2442.29	0.0253898	0.0253898
M290T395			3264.52	4056.15	3075.95	2026.31	777.081	552.621	0.377024	3.09791	0.0128223	290.026	394.962							398.153	2	2	2395.1	2402.7	2481.31	0.0196712	0.0196712
M187T230			1.33644e+06	1.23799e+06	1.24369e+06	1.73855e+06	2.29864e+06	2.36811e+06	5.66572	0.596086	0.0129191	187.042	230.252							230.705	3	3	1.79765e+06	1.79968e+06	1.80396e+06	0.00178821	0.00178821
M985T112			5253.01	3426.72	3332.38	12524.1	9735.13	8103.26	0.5139	0.395623	0.0129984	984.625	112.15							113.255	2	2	9032.57	9032.32	9171.56	0.00884689	0.00884689
M229T312			2514.73	1463.86	2421.3	3411.32	3863.66	4041.78	0.238981	0.565523	0.0130474	229.119	311.982							312.715	0	3	897.178	951.428	900.004	0.0333314	0.0333314
M188T151			55991	44577.4	43373.7	24998.8	16112.2	29972.4	1.27648	2.02497	0.0131182	188.075	150.552							152.456	3	3	34573.6	34827.2	34823	0.00418055	0.00418055
M602T184			637012	827300	620275	1.8934e+06	1.23261e+06	1.9181e+06	6.62521	0.413271	0.0135433	602.346	184.304							185.328	3	3	1.25437e+06	1.25434e+06	1.26687e+06	0.00574436	0.00574436
M257T172			969.429	888.017	884.868	2869.57	2128.94	1788.53	0.236658	0.404051	0.0135962	257.024	172.409							175.811	1	3	1665.48	1693.54	1905.66	0.0748285	0.0748285
M360T299			12926.3	10880.8	20175.5	37357.3	57925.9	68181.4	1.33144	0.269065	0.0137373	360.129	299.374							302.997	3	3	25192.7	25190.5	24297.4	0.020739	0.020739
M946T84			23019.5	21046.7	26398.9	14824.9	16507.9	17355.7	0.724633	1.44726	0.0137598	945.618	84.082							86.47	3	3	19510.9	19516.6	19801	0.00845913	0.00845913
M227T372			12235.7	9931.71	10972.5	16403.4	23709.7	21488.9	0.618698	0.53797	0.0137758	227.065	371.752							372.363	3	3	16157.6	16393.1	16387.3	0.008232	0.008232
M208T378			8135.75	6777.9	8834.68	5114.07	4303.47	2741.57	0.492599	1.95313	0.0137871	208.02	377.796							382.024	3	3	4446.63	4681.64	4699.7	0.0306305	0.0306305
M243T186			13615.5	11373	8810.07	22840.4	34658.9	38749.4	0.979785	0.351159	0.0138013	243.171	185.618							186.608	3	3	21599.9	21596.8	21248.1	0.0094126	0.0094126
M180T59			3044.03	2085.68	2317.34	5361.53	3851.15	4978.88	0.297955	0.524752	0.0138855	180.067	58.733							60.642	3	3	3511.43	3756.68	3695.66	0.0349367	0.0349367
M347T431			1739.29	1702.34	1102.76	4204.8	4141.06	2732.45	0.310663	0.410206	0.0140881	347.12	431.229							445.405	3	3	3297.34	3550.97	3553.02	0.0424069	0.0424069
M683T196			3727.7	2510.19	1974.81	4811.52	4908.59	5551.46	0.316276	0.537777	0.0143662	683.425	195.644							196.978	3	1	3664.19	3771.13	3771.87	0.0165837	0.0165837
M404T389			632.08	1054.43	674.674	1979.19	1583.45	1429.15	0.187849	0.473013	0.0143725	404.165	389.121							390.695	2	3	1002.23	1195.22	1006.29	0.103258	0.103258
M336T200			2081.04	2723.37	2446.88	1611.34	974.661	1395.7	0.270135	1.82115	0.0144653	336.13	200.047							200.822	2	2	1379.85	1383.08	1304.95	0.0326	0.0326
M161T210			1962.93	2611.83	3126.35	684.087	431.795	1310.71	0.333269	3.17363	0.014539	161.082	209.723							210.033	1	3	1269.96	1305.62	1242.33	0.0249327	0.0249327
M337T305			9914.64	9513.08	7202.23	18746.3	23847.3	31669.8	0.846585	0.358588	0.0145893	337.054	304.574							305.537	3	3	17580.8	17583.7	17756.8	0.00571343	0.00571343
M832T403			1182.61	1158.46	1237.3	622.117	664.416	957.535	0.175799	1.59459	0.0146398	832.072	402.661							404.001	1	3	1099.14	1087.31	1092.87	0.00541557	0.00541557
M1127T192			3875.31	5455.2	3956.26	10120.9	7538.89	11603.7	0.477524	0.454038	0.0146633	1126.71	192.174							192.76	2	2	5827.5	5834.31	6026.14	0.0191265	0.0191265
M337T287			6020.8	3919.41	5546.31	2045.39	2126.35	2849.13	0.421595	2.20578	0.0146665	337.125	287.439							287.841	2	3	3649.12	3670.68	3648.97	0.00341626	0.00341626
M160T282			95500.6	54225.7	45349.2	122913	163629	167316	1.97661	0.429816	0.0147685	160.061	282.44							300.507	3	3	115597	114732	115591	0.00431165	0.00431165
M175T346			10679.5	5368.56	5480.55	21208.6	34917.5	41250.4	1.09758	0.221086	0.0148712	175.072	345.806							358.503	3	3	9821.71	14749.3	14812.1	0.218107	0.218107
M327T406			2972.77	3412.91	2385.32	5724.94	6829.57	4676.06	0.346051	0.509037	0.014965	327.001	406.029							411.364	3	2	3138.69	3222.74	3224.89	0.015383	0.015383
M324T283			6270.34	4559.61	7180.51	10249	11623.1	14642.6	0.477438	0.493239	0.0149725	324.094	282.949							287.114	3	3	8791.57	9580.16	9598.07	0.049398	0.049398
M197T30			11281.9	10250	8908.1	6115.84	6672.94	3720.84	0.529298	1.84378	0.015041	197.017	29.664							33.007	3	3	8079.3	8084.82	8266.87	0.0131066	0.0131066
M701T32			73073.1	63377.8	71773	54723.4	53854.2	44268.8	1.146	1.36231	0.0150748	700.525	31.6045							33.647	1	3	56004.8	55019.1	55548.3	0.00888387	0.00888387
M176T215			4583	4081.43	2882.74	2009.91	1175.08	1521.49	0.381332	2.45347	0.0151549	176.038	214.748							215.444	1	3	2718.89	2805.83	2723.28	0.0178139	0.0178139
M1118T294			1902.11	1532.28	2149.44	947.922	77.1914	704.727	0.287766	3.22794	0.0151749	1118.2	294.349							295.016	2	2	1441.49	1441.11	1422.79	0.00744749	0.00744749
M1000T190			5376.14	3372.8	2401.44	10119	9745.12	15184.2	0.610098	0.318142	0.0153083	999.548	190.26							190.88	1	3	10590.4	10640.9	9208.51	0.0801057	0.0801057
M502T193			701.196	733.973	724.054	1602.02	2425.27	1561.85	0.227983	0.386325	0.0153335	502.374	193.165							194.418	3	2	1659.03	1657.48	1574.08	0.029815	0.029815
M205T27			4869.21	4836.75	1456.25	10723.6	8549.71	8406.44	0.512778	0.403263	0.0154182	204.981	26.895							43.043	3	3	9737.92	9682.51	9737.93	0.00329207	0.00329207
M347T294			1809.51	1835.48	2461.71	2965.55	3033.59	2815.98	0.169716	0.692754	0.0154214	346.99	294.349							296.814	3	3	2605.01	2574.21	2579.82	0.00634221	0.00634221
M219T186			853.401	661.804	708.926	1395.74	1032.56	1347.56	0.136129	0.58904	0.0154459	219.377	185.892							186.228	3	2	1117.98	1059.2	1062.04	0.0306972	0.0306972
M896T142			25205.5	20030.5	19648.7	13800.1	8185.78	5130.23	0.879312	2.39284	0.0154604	895.624	141.682							142.713	2	3	17371.4	17968.4	17344.6	0.0200818	0.0200818
M339T347			1460.33	2385.26	1300.73	2994.64	3489.32	3137.18	0.247938	0.534897	0.0155249	339.167	347.166							347.914	3	3	2608.54	2402.84	2612.69	0.0472097	0.0472097
M390T257			4911.38	3651.41	3970.86	11340.5	21118.4	22163.7	0.815979	0.229459	0.0155252	390.143	257.356							260.23	3	3	10457	10908.2	10916.7	0.0244382	0.0244382
M338T151			19123.7	15645	15647	9632.71	3356.3	9174.5	0.792955	2.27472	0.0155605	338.128	150.606							152.456	3	3	11709.6	11715.3	11950.8	0.011672	0.011672
M388T407			846.982	1197.05	851.278	1599.69	2116.55	2428.34	0.212871	0.471197	0.0155922	388.146	406.611							407.345	1	3	1093.14	1127.45	1125.01	0.0171673	0.0171673
M636T244			1425.05	1286.86	1254.49	1691.99	2198.3	1950.57	0.149958	0.679077	0.0158016	636.311	243.58							244.445	3	3	1617.58	1629.66	1618.91	0.00408375	0.00408375
M296T301			280158	323618	264131	741371	595441	1.01031e+06	4.67535	0.369775	0.0159256	296.135	301.273							313.828	3	3	529014	529013	533911	0.00532881	0.00532881
M187T261			9593.38	6535.09	6067.11	19094.6	37143.5	32890.7	1.03874	0.249028	0.0159477	187.108	261.38							263.483	3	3	16805.2	17081.7	17080.8	0.00938018	0.00938018
M330T182			2959.72	2135.59	1979.12	636.848	449.928	1267.92	0.31337	3.00439	0.0159668	330.117	181.623							195.3	2	3	1488.93	1489.2	1498.77	0.00375498	0.00375498
M229T28			8398.13	12695.4	7338.26	3693.47	21.752	1086.83	0.67765	5.92076	0.0160932	228.512	27.985							29.767	2	3	6405.16	6408.22	6516.21	0.00981701	0.00981701
M95T709			52322.2	47339.3	57628.3	41987.5	38192.2	36556.2	1.01386	1.3474	0.0161106	94.9806	709.128							718.209	2	2	75392.5	85103.5	74215.4	0.0763766	0.0763766
M599T346			456.484	368.032	566.214	673.471	810.61	852.501	0.103538	0.595199	0.016112	599.134	345.836							346.26	1	3	711.047	710.934	703.052	0.00647098	0.00647098
M278T387			3773.01	3575.99	3023.76	2369.21	1302.17	2051.93	0.328101	1.81237	0.0161736	278.013	387.269							387.994	2	2	1912.08	1876.75	1876.91	0.0107774	0.0107774
M171T416			1777.38	2779.22	1796.63	5067.5	6509.6	8986.41	0.463272	0.308957	0.0164501	171.006	416.246							416.754	2	3	5563.36	5576.29	5851.33	0.028719	0.028719
M287T161			4623.25	4900.78	3758.66	3206.31	2397.63	2715.82	0.338737	1.59652	0.016532	287.068	160.652							166.277	2	2	2650.83	2964.71	2663.78	0.0643524	0.0643524
M321T377			4139.23	3233.06	3768.22	6877.25	5332.29	7676.22	0.324614	0.560226	0.0167071	321.079	377.363							379.028	3	3	5951	5890.6	5890.92	0.00588417	0.00588417
M462T465			4227.57	4060.49	4532.04	3421.31	2366.98	3032.68	0.315837	1.45337	0.0168003	462.064	465.194							465.949	3	3	3548.01	3549.04	3622.4	0.0119389	0.0119389
M328T303			34399.6	35271.7	37601.8	81416.5	57214.9	92430	1.2911	0.464262	0.0168084	328.106	302.861							313.828	3	3	56798.1	56478.5	56481.3	0.00324641	0.00324641
M461T66			10778.7	10099.4	5534.72	36374.6	32195.4	19834.5	0.974966	0.298773	0.0168191	461.267	65.882							83.95	3	1	21763.1	22370.5	22339.7	0.0154418	0.0154418
M596T197			24872.9	27518.8	16321.1	35084.7	37460.6	37088.2	0.735877	0.626749	0.0169051	596.402	197.004							198.237	3	2	29960	30412.1	30406.4	0.0085735	0.0085735
M684T184			6276.13	6545.65	5869.65	8851.73	12891.5	10920	0.433949	0.572247	0.0169926	684.351	184.431							185.958	3	3	9649.51	8844.37	9604.24	0.0482963	0.0482963
M170T377			2122.14	1428.02	1575.53	9935.78	5724.75	12301.9	0.598599	0.183307	0.0170442	170.057	377.325							387.118	3	3	5942.93	5942.24	6011.91	0.00670951	0.00670951
M365T260			1492.38	500.715	1479.61	2697.01	3169.57	4238.88	0.302427	0.343646	0.0170487	365.118	259.904							261.38	2	2	1620.47	1657.49	1215.95	0.163511	0.163511
M752T100			35413.6	60561.3	17601.1	91260.9	112411	144558	1.92304	0.326152	0.0170489	751.547	100.213							103.059	2	3	58339.4	58199.7	61039.4	0.0270418	0.0270418
M97T102			351.552	469.054	620.027	1961.47	3246.6	1769	0.298025	0.206481	0.0171841	96.9762	101.98							122.725	3	3	1799.15	1639.83	2439.5	0.216006	0.216006
M213T262			570.783	1284.71	1159.82	4338.62	3430.35	2383.23	0.318967	0.297011	0.0171953	213.124	262.103							274.275	2	3	3219.66	2895.34	3234.63	0.0615155	0.0615155
M429T348			961.411	991.858	1774.32	2205.77	2590.22	2946.08	0.220502	0.481472	0.0172331	429.126	348.44							349.764	3	2	1184.07	1183.38	1067.1	0.0588161	0.0588161
M363T27			3483.72	4734.31	2003.05	6394.56	6520.73	6599.37	0.369307	0.523764	0.0173459	363.017	27.073							28.527	3	3	5310.52	5309.94	5471.68	0.0173777	0.0173777
M532T258			2556.58	1514.49	1255.26	3221.18	3431.36	3404.13	0.258304	0.529631	0.0173713	532.177	257.512							258.776	3	2	2924.93	2903.75	2924.88	0.00418616	0.00418616
M731T242			1350.76	1725.62	1599.5	2454.42	2250.96	1993.24	0.138274	0.698037	0.0175844	731.304	242.363							243.195	2	3	1792.02	1791.95	1811.45	0.00624653	0.00624653
M439T192			1204.25	778.748	647.553	1458.78	1935.27	1951.71	0.198546	0.492081	0.0178122	439.292	191.886							192.478	2	2	1683.18	1770.77	1695.38	0.0276385	0.0276385
M74T184			48859.8	36714.4	29760.1	9611.21	1626	18320.3	1.32875	3.90203	0.0178865	74.0243	183.554							185.516	3	3	25572.6	25585.9	24757.4	0.0187536	0.0187536
M251T200			4793.85	3144.66	1390.71	20795.9	13219.5	11178.8	0.750976	0.206425	0.0179357	251.113	200.024							201.393	1	3	2377.18	2981.18	2959.75	0.123597	0.123597
M419T419			5358.45	4998.23	3792.75	1849.05	1232.82	2978.92	0.419158	2.33459	0.0180022	419.107	418.803							419.514	2	3	3039.61	2927.81	2921.57	0.0224166	0.0224166
M244T281			2105.74	1875.21	2057.37	1634.54	1074.19	1218.93	0.223384	1.53739	0.0180651	244.041	281.252							283.108	3	2	1418.89	1262.54	1372.47	0.0594218	0.0594218
M403T342			5991.37	6631.72	6375.32	7596.06	7102.24	7999.58	0.195157	0.837013	0.0181147	402.999	342.408							346.358	3	3	6550.55	6550.56	6525.46	0.00221496	0.00221496
M247T24			862.411	1409.01	1022.57	385.727	516.322	465.359	0.193543	2.40893	0.0182383	246.905	24.0835							25.918	1	3	776.607	774.738	795.672	0.0148076	0.0148076
M495T240			8733.88	8515.2	9834.1	6595.92	5266.96	7178.23	0.452318	1.42235	0.018404	495.272	239.817							240.695	3	3	7386.97	7386.59	7562.4	0.0136192	0.0136192
M113T379			36056.2	38996	32715.7	70044.8	56862.6	88426.8	1.2098	0.500468	0.0184183	113.035	378.922							392.338	3	3	75859.9	75859.6	76332.8	0.00359285	0.00359285
M372T418			1524.02	810.377	980.515	2007.79	1854.42	1997.12	0.176356	0.56575	0.0184438	372.079	417.95							429.391	3	3	1712.74	1826.63	1823.25	0.0362505	0.0362505
M351T258			40619.2	33480	36339.3	52298.5	77452.9	69417.7	1.08775	0.554496	0.0184589	351.134	257.996							260.23	3	3	52229.9	52237.9	52624.5	0.00430766	0.00430766
M989T54			4746.2	4391.34	3390.77	1832.63	856.717	2536.51	0.399696	2.39737	0.018464	988.74	53.918							57.191	2	2	2575.28	2850.46	2875.51	0.0601997	0.0601997
M577T258			1251.83	1090.43	1070.91	2759.17	4950.95	5587.38	0.391449	0.256677	0.0184949	577.207	257.747							260.88	3	2	1934.9	2108.36	1942.57	0.0491199	0.0491199
M418T386			2645.15	3039.46	1781.59	725.984	760.204	1265.46	0.309731	2.71336	0.0186226	418.183	386.045							387.118	2	3	1471.3	1478.87	1660.53	0.069706	0.069706
M119T302			31914.5	39392.3	34364.8	84803.3	65946.6	112666	1.49799	0.401158	0.0187007	119.034	301.91							312.043	3	3	86077.4	100199	85022.6	0.0937048	0.0937048
M492T304			1230.96	1790.6	901.885	2484.19	4028.69	3334.76	0.303971	0.398414	0.0187245	492.088	303.928							306.167	2	3	2380.87	2319.44	2382.29	0.0151987	0.0151987
M520T396			8220.04	5445.87	3743.81	1077.97	470.679	765.631	0.538652	7.52275	0.0187304	520.099	396.198							396.211	1	3	3560.09	3627.52	3556.84	0.0111404	0.0111404
M358T39			20485.1	14874	10395.8	51559.6	64009.9	34319.2	1.28103	0.30526	0.0187967	358.207	38.585							50.759	3	3	36507.2	31417.6	36458.6	0.0840519	0.0840519
M266T171			7080.61	6400.02	4229.1	2218.99	2951.45	2394.24	0.452046	2.34111	0.01895	266.14	171.374							171.545	2	3	6564.32	6978.54	7018.2	0.0366786	0.0366786
M1103T192			2847.8	3424.37	2672.19	6605.06	8486.15	5158.08	0.406245	0.441713	0.0189916	1102.72	192.334							193.758	3	1	4394.92	4766.78	4759.36	0.0458119	0.0458119
M372T278			1903.61	2162.22	912.318	4331.56	4995.54	7523.8	0.430329	0.295423	0.0192819	372.106	277.683							289.115	3	3	4717.78	4971.36	4718.37	0.0304489	0.0304489
M134T209			1410.86	813.688	944.343	1707.22	1900.48	2210.71	0.183848	0.544631	0.0193005	134.023	208.951							212.058	1	3	1904	2098.87	1912.9	0.0557985	0.0557985
M151T26			9378.82	11275.9	8839.38	6990.46	6893.85	5410.27	0.465645	1.52862	0.0193753	151.04	26.47							37.985	2	2	7705.51	6499.11	7758.37	0.0972905	0.0972905
M252T314			1613.46	1528.62	1726.61	1903.55	2256.79	2040.5	0.126695	0.785165	0.0195784	251.968	313.606							315.097	2	3	1918.44	1930.02	1922.37	0.00306063	0.00306063
M253T180			14071.7	13608.2	6639.19	2714.79	2654.98	1144.12	0.725658	5.2686	0.0196	253.093	180.364							186.176	2	3	6544.52	6552.34	6715.42	0.0146105	0.0146105
M374T406			737.127	883.247	614.982	1541.57	1596.42	2416.83	0.219343	0.402417	0.0196015	374.088	405.98							406.551	3	1	2008.55	2255.32	2256.61	0.0657237	0.0657237
M393T363			2542.05	2899.64	3416.33	1342.22	871.065	1989.43	0.321963	2.10769	0.0196168	392.937	363.366							365.697	2	3	1790.22	1785.67	1969.99	0.0568681	0.0568681
M354T287			5071.4	4211.03	3986.2	6558.64	5524.93	6477.85	0.221813	0.71485	0.019682	354.104	286.512							288.517	3	3	5844.76	5680.33	5843.46	0.0163333	0.0163333
M126T287			2890.97	2865.86	3221.96	5376.47	8885.55	6474.87	0.415329	0.432987	0.0197919	126.019	287.114							287.858	3	3	4808.16	4806.97	4966.52	0.0188814	0.0188814
M159T422			1462.25	1035.99	638.068	1927.48	2648.24	2157.04	0.235466	0.465828	0.0198271	159.077	421.559							422.233	3	3	2002.23	2069.3	2066.83	0.018586	0.018586
M307T57			4741.58	2203.24	2884.68	23498.3	22838.3	10781.7	0.858397	0.17209	0.0199291	307.228	57.372							58.372	3	3	14688.2	13362.4	13367.2	0.0553408	0.0553408
M356T37			11098.2	16346.1	3839.18	23981.7	25222.2	32419.4	0.892813	0.383266	0.0200178	356.19	37.173							50.332	3	3	18084.5	14832.1	18081.3	0.110407	0.110407
M1098T188			6784.88	7931.27	6385.12	41805.1	24656.8	22746.6	1.01101	0.236539	0.0201981	1097.68	188.144							189.188	3	3	19595.4	19043.4	19052.9	0.0164323	0.0164323
M559T197			734.994	717.991	753.886	992.084	827.878	950.985	0.069041	0.796432	0.0202992	559.287	196.606							202.087	3	3	1312.2	1385.16	1313.96	0.0311328	0.0311328
M478T402			5900.41	5388.33	6613.78	4632.08	3232.25	4015.4	0.383232	1.50698	0.0203698	478.066	402.037							403.475	3	3	5068.77	4768.24	4770.72	0.0354881	0.0354881
M442T190			4462.96	3779.78	3315.21	2309.53	899.954	2142.48	0.372863	2.15957	0.0204286	442.293	189.997							190.488	3	3	3010.37	3002.63	2897.97	0.0211358	0.0211358
M245T288			6983.86	8578.47	8984.17	14311.9	20974.8	14544.5	0.593418	0.492593	0.0205137	245.043	288.464							289.115	3	3	9726.03	9906.71	9908.32	0.0106413	0.0106413
M755T102			49777.7	57365.9	78144.2	29382	9009.41	27622.5	1.60918	2.8068	0.0205149	755.489	101.935							104.989	2	3	34760.1	34682.7	37827.8	0.0501701	0.0501701
M1100T187			3567.49	4560.05	4228.8	24660	13318.9	14535.4	0.774663	0.235295	0.0206273	1099.69	187.312							188.548	3	3	11989.8	12277.6	11991.4	0.0137098	0.0137098
M580T192			350.446	364.205	256.319	545.079	747.068	535.181	0.11126	0.53136	0.0206298	579.524	192.14							192.494	1	3	530.908	531.039	544.046	0.0140985	0.0140985
M381T293			3809.99	3209.96	3845.31	2502.11	642.524	1058.37	0.377042	2.58512	0.0208141	381.085	293.448							296.164	3	2	1896.15	2071.01	1888.47	0.0528954	0.0528954
M266T437			12429.3	20224.6	13780.6	7905.34	2176.74	3464.82	0.806173	3.42768	0.0208996	266.088	437.232							442.043	3	3	11658.2	11886.7	11657.9	0.0112494	0.0112494
M358T444			20130.6	21357	13720.4	8416.64	885.422	8112.33	0.891525	3.17025	0.0210427	358.036	444.052							445.058	3	3	12240.7	12397.9	12245.3	0.00727782	0.00727782
M214T152			6055.87	4376.36	4551.61	3270.91	1731.64	2247.92	0.409121	2.0666	0.0210662	214.144	151.963							153.146	2	3	2802.2	2940.71	2941.45	0.0276997	0.0276997
M220T362			3939.26	4146.74	4275.32	3581.12	3286.57	2822.65	0.26204	1.27563	0.0210793	219.982	362.19							362.937	3	3	3568.84	3474.76	3482.77	0.0148655	0.0148655
M347T53			22740	13809	11733.6	50853.1	44716.4	30161.9	1.06062	0.384014	0.0210869	347.259	52.739							54.282	3	3	38741.9	38772.2	40428.1	0.0245439	0.0245439
M900T33			1333.3	1077.62	811.781	2202.03	2910.34	1873.25	0.237255	0.461334	0.0212404	899.64	33.0035							34.347	3	3	2671.32	2671.63	2640.94	0.00662573	0.00662573
M243T414			5945.84	5194.01	3373.79	8822.18	13347	15440.6	0.591696	0.385901	0.0213672	243.098	413.84							414.065	3	3	9214.86	9112.93	9214.53	0.00639955	0.00639955
M282T351			6215.88	5099.74	6285.82	8298.75	8246.2	10604.6	0.308493	0.648313	0.0213966	282.058	351.175							352.93	3	3	6468.74	6344.84	6467.17	0.0110606	0.0110606
M597T210			22088.2	20803.6	20103.3	16376.4	9631.62	14202.5	0.743926	1.56663	0.0214388	597.306	209.849							210.897	2	3	18504.1	18203.2	18665.4	0.0127086	0.0127086
M204T81			1827.48	2078.39	1131.11	3908.06	2714.79	3317.62	0.267839	0.506714	0.0214958	204.033	81.445							94.01	1	3	2243.95	2763.56	2511.27	0.103676	0.103676
M101T210			16847.1	12949.7	13023.1	28835.2	33516.4	21480.2	0.746826	0.510784	0.0215214	101.024	209.723							210.706	3	1	20132.6	19644.2	19643	0.014255	0.014255
M259T290			1223.69	1017.78	1081.93	2917.9	2634.38	4622.25	0.315574	0.326638	0.0215578	259.014	289.788							289.888	3	1	1875.55	1838.31	1836.68	0.0118826	0.0118826
M270T164			84750.8	48774	61465.9	26213.1	2524.12	24006.6	1.70821	3.69694	0.0216278	270.171	164.456							165.775	3	3	39489.5	39016.2	39490	0.00695184	0.00695184
M578T188_2			996297	819304	786997	2.81216e+06	2.03585e+06	1.62602e+06	7.28562	0.402006	0.021829	578.347	187.514							189.188	3	3	1.68669e+06	1.59761e+06	1.68733e+06	0.0311449	0.0311449
M675T396			1916.86	2045.65	2632.92	1480.15	1053.62	1302.48	0.252906	1.71924	0.0219791	675.133	396.198							397.035	3	3	1106.68	1160.06	1127.34	0.0237946	0.0237946
M188T50			15320.1	24176.7	9435.28	39610.2	53359.9	73762.5	1.34905	0.293476	0.0220895	188.019	50.149							51.046	3	3	78357.7	76426.8	78356.5	0.0143402	0.0143402
M213T102			74299.1	45646	93273.3	20346.4	8952.11	24699.3	1.8138	3.94865	0.0221442	213.149	102.01							102.959	2	3	29949.3	29949.9	30056.5	0.00205742	0.00205742
M261T456			18331.7	18684	15505.6	28203.1	48650.5	42710.1	0.998159	0.439274	0.0221518	261.073	456.314							457.412	3	3	28718.7	28710.9	29320.6	0.012097	0.012097
M218T305			26965.5	22189.7	19992.1	31617.9	45060.1	42066.9	0.81423	0.582317	0.0223252	218.022	304.574							307.467	3	3	31510.3	31733.6	31730.1	0.00403999	0.00403999
M438T450			1344.88	1739.94	1921.44	1110.81	714.987	952.579	0.224394	1.80187	0.0224554	438.002	450.108							452.218	2	3	1575.97	1512.44	1510.76	0.02425	0.02425
M374T422			3129.41	3135.91	2995.62	5106.63	8928.16	8775.63	0.445363	0.405996	0.0224947	374.157	422.18							423.936	2	3	6524.91	6395.38	6524.38	0.0115145	0.0115145
M1124T186			4266.58	4060.87	4377.97	16938	8701.95	12837.2	0.612181	0.330208	0.0225476	1123.69	186.202							187.238	3	2	9352.44	9409.79	9351.12	0.00357449	0.00357449
M159T256			954.859	920.594	1682.79	3179.61	6458.61	4555.92	0.407641	0.250684	0.0225936	159.092	256.179							260.494	2	2	1912.78	1756.47	1919.95	0.0495862	0.0495862
M372T428			756.124	746.368	661.901	570.007	525.644	623.681	0.110249	1.25886	0.0227584	371.928	428.34							428.368	2	3	619.199	591.472	619.074	0.0261875	0.0261875
M721T101			1472.12	1304.61	343.098	2625.75	2165.5	2389.26	0.255322	0.434486	0.022765	721.225	100.931							103.375	3	1	2092.79	2203.63	2091.97	0.0301642	0.0301642
M141T45			10986.7	4641.92	8407.32	1621.21	507.342	1650.52	0.625422	6.36028	0.0229379	141.045	45.1345							53.956	2	2	1733.33	1733.17	1842	0.0354838	0.0354838
M193T209			4978.63	3939.36	2992.48	1577.6	968.83	2161.67	0.39115	2.52978	0.0229899	193.05	209.159							209.369	3	3	2631.34	2809.99	2813.31	0.037838	0.037838
M267T205			2926.79	3407.53	3678.54	907.579	1429.78	2401.81	0.334245	2.11279	0.0229961	267.042	205.352							206.587	3	3	2482.7	2580.15	2580.38	0.0221093	0.0221093
M518T487			810.223	537.873	605.677	1070.38	1811.57	1605.62	0.192674	0.435374	0.0230572	518.174	487.356							488.31	3	3	972.863	973.642	998.488	0.0148473	0.0148473
M226T138			36835.9	33567	36819	8706.46	2982.33	24718	1.22574	2.94511	0.0231808	226.145	138.464							151.096	3	3	19749.8	19749.5	19901	0.00441238	0.00441238
M435T191			1140.29	953.309	679.5	1433.16	2173.8	1881.77	0.200589	0.505236	0.0233783	434.91	191.483							193.128	3	1	1263.24	1222.92	1223.23	0.0187559	0.0187559
M896T196			8265.87	9358.6	8154.12	6286.9	2185.97	2305.62	0.560435	2.39167	0.0234087	895.537	195.667							196.469	2	2	5918.3	6042.52	5934.77	0.0113097	0.0113097
M248T29			26668.6	58875	43539.9	5528.66	2284.69	14446.3	1.42955	5.79898	0.0234651	248.006	28.95							30.977	1	3	30062.4	30062.8	28828.7	0.0240257	0.0240257
M226T306			2165.48	1716.45	1235.61	5004.91	3271.27	6097.94	0.375787	0.356025	0.0234917	226.049	305.827							308.107	3	3	3809.69	3860.92	3808.24	0.00784234	0.00784234
M352T302			2425.42	1468.43	1534.32	737.382	685.79	709.965	0.256856	2.54469	0.0236932	352.245	301.634							305.537	2	3	774.193	793.541	793.628	0.0142233	0.0142233
M215T297			3253.26	3111.55	5475.46	8789.05	18009.5	16225.5	0.686423	0.275201	0.0237307	215.033	296.538							298.877	3	3	4841.15	5102.01	5080.06	0.0288937	0.0288937
M188T154_1			5008.96	3587.93	4110.24	2885.54	2397.33	1701.88	0.343958	1.81927	0.0239897	188.019	153.595							158.109	2	3	3634.28	3968.61	3961.1	0.0495231	0.0495231
M319T33_2			1493.73	1591.57	869.812	614.618	427.084	417.261	0.223808	2.71091	0.0239977	319.123	32.997							34.725	3	2	1318.47	1319.16	1356.48	0.0163376	0.0163376
M286T302			1154.97	750.469	880.026	471.483	557.489	383.301	0.165333	1.97233	0.0240865	286.027	301.906							302.589	2	2	567.465	565.309	576.714	0.0106326	0.0106326
M692T190			2867.6	5932.92	1799.96	9293.14	7281.94	8552.18	0.464889	0.421871	0.0241787	692.306	190.12							202.553	2	2	6455.79	5744.9	6464.61	0.0663808	0.0663808
M214T99			1887.75	729.911	1439.73	2740.54	4186.66	5008.44	0.33597	0.339939	0.0242046	214.018	99.078							101.639	2	2	2826.42	2567.08	2634.2	0.0503034	0.0503034
M274T405			3104.25	1802.5	2003.03	10429.7	8580.23	17717.5	0.673445	0.188137	0.0243031	274.025	405.349							406.148	3	2	6265.06	6254.81	6015.81	0.0228273	0.0228273
M127T373			78399.6	62491.8	46843.7	103887	113452	151371	1.59056	0.509166	0.0243847	127.051	372.604							373.287	3	3	95667.9	95069.9	95078.9	0.00359677	0.00359677
M440T378			2322.4	2423.09	1423.5	903.456	1035.27	555.074	0.266624	2.47373	0.0245649	440.168	378.425							381.354	2	3	1224.25	1340.9	1236.73	0.0505393	0.0505393
M179T346			21115.3	18151.7	12884.7	33330.6	32889.8	49833.3	0.960277	0.449376	0.0247303	179.055	345.603							346.448	3	2	30908.5	30480	30907.7	0.00803444	0.00803444
M138T207			7773.2	10789	13800.5	4277.49	1790.22	5152.49	0.672963	2.88432	0.0247718	138.056	207.303							208.197	3	3	6371.98	6272.96	6370.68	0.00896112	0.00896112
M226T113			1236.61	827.786	629.804	2170.6	1454.44	2038.51	0.209564	0.475708	0.0250746	226.357	112.839							113.925	3	1	1233.53	1232.39	1258.28	0.0117849	0.0117849
M516T407			1454.71	530.003	1185.01	2292.6	2783.87	3929.72	0.283487	0.35195	0.0251079	516.123	406.632							407.043	3	2	1664.48	1721.76	1722.31	0.0195152	0.0195152
M76T211			2135.01	2835.05	3606.1	5002.91	4358.25	4269.41	0.225882	0.629186	0.0252681	75.9619	211.083							213.399	2	2	3520.33	3835.1	3826.67	0.0481174	0.0481174
M326T305			1963.41	2542.86	2349.22	3175.74	4790.48	4082.58	0.261207	0.568977	0.0253417	326.041	305.357							308.767	3	3	2991.2	3046.06	3046.4	0.0104942	0.0104942
M243T456_2			10861.9	9691.1	7618.7	14382	24053.6	21498.8	0.685394	0.470043	0.025421	243.062	455.641							456.732	3	3	14990.9	14833.4	14986.7	0.00600922	0.00600922
M1078T196			7912.8	5736.78	4773.78	11393.6	10233.1	15203.5	0.507524	0.500224	0.0254449	1077.72	196.254							197.699	2	2	10089.2	9959.68	10065.3	0.00686601	0.00686601
M554T195_2			1.7953e+06	1.66053e+06	1.4574e+06	2.71029e+06	2.28885e+06	3.37935e+06	6.55331	0.586411	0.0254522	554.348	195.243							196.978	3	3	2.32718e+06	2.32661e+06	2.38804e+06	0.0150392	0.0150392
M89T405			15775.8	9677.25	12671.2	21712.9	17956.5	20002.7	0.461198	0.638895	0.0255282	89.0241	405.438							408.581	2	3	17486.8	17992.6	17493.6	0.0164283	0.0164283
M433T304			1360.3	1491	1067.7	2125.14	2403.7	3300.37	0.230253	0.500562	0.0256635	433.078	304.121							306.167	3	3	2279.65	2303.06	2246.94	0.0123818	0.0123818
M542T385			5809.01	3705.08	5468.24	2421.84	1120.11	2816.55	0.430859	2.35627	0.0256709	542.07	384.589							385.342	3	3	2550.65	2594.75	2591.01	0.0094833	0.0094833
M419T168_2			21522.2	19297	13181.5	36879	58088.3	36912.7	1.10387	0.409468	0.0256932	419.22	167.722							168.355	3	3	32688.7	32687.4	32379.2	0.00547316	0.00547316
M851T61			2.45871e+06	1.32268e+06	2.19786e+06	945940	190122	614979	9.30293	3.41469	0.0258059	850.596	61.283							77.467	3	3	1.02455e+06	1.00592e+06	1.00552e+06	0.0107466	0.0107466
M458T364			1776.68	1644.87	1589.14	1309.15	992.154	1369.22	0.187348	1.36512	0.026072	457.926	363.765							365.323	3	2	1192.16	1354.87	1361.59	0.0736367	0.0736367
M367T173			2368.2	2765.96	2066.12	4458.27	3763.31	5939.32	0.30577	0.508462	0.0261027	367.138	173.395							174.062	1	3	2406.26	2476.52	2477.43	0.016642	0.016642
M518T192			2259.16	1954.46	1753.37	2794.31	4063.2	3238.87	0.237296	0.591002	0.0262127	518.286	192.143							193.128	3	2	2442.7	2270.4	2285.39	0.0409144	0.0409144
M1082T186			455.475	652.988	397.641	2238.45	3399.02	1535.01	0.30336	0.209984	0.0262728	1081.69	185.554							192.494	3	1	1147.52	1176.07	1176.14	0.0141502	0.0141502
M383T167			24349.3	23276.4	16257.7	46985.4	85070.9	54658.4	1.40345	0.342144	0.0262976	383.244	167.072							167.711	3	3	43141.2	42736.4	43142.2	0.00544128	0.00544128
M319T436			2056.13	2194.92	473.864	3495.5	5307.4	3931.7	0.364134	0.37103	0.0263236	319.06	435.826							436.508	3	2	2885.65	2756.31	2885.84	0.0262884	0.0262884
M282T32			18081.1	40793.4	33622.7	7811.27	7536.52	8089.93	1.14824	3.9465	0.0264593	281.991	32.2725							33.007	2	3	18203.6	18924.9	18897.2	0.021883	0.021883
M597T444			3452.48	3670.66	1890.2	1095.7	654.516	1222.65	0.348667	3.03187	0.0264628	597.147	444.025							444.752	1	3	1742.69	1732.33	1742.66	0.0034339	0.0034339
M165T261			259857	215610	155304	309584	327972	387146	2.26979	0.615566	0.0265369	165.074	260.88							261.345	3	3	274299	268597	274259	0.0120444	0.0120444
M321T415			7770.27	6691.54	8042.98	3492.83	3052.39	5903	0.476976	1.80787	0.0265374	321.129	414.524							422.929	3	3	5076.64	5631.55	5618.19	0.058174	0.058174
M275T299			6871.21	5942.73	10486.1	2608.57	1776.08	3628.14	0.571837	2.90785	0.0265423	275.125	299.366							299.981	3	3	4109.45	4240.29	4108.69	0.0182426	0.0182426
M405T278			4249.82	3538.26	4052.08	3317.55	3011	3147.7	0.254436	1.24946	0.0265783	405.159	277.979							279.249	3	3	3717.89	3718.63	3634.67	0.0130777	0.0130777
M512T396			931.667	1058.66	990.298	1539.48	1823.93	1278.4	0.141434	0.642126	0.0266972	512.143	395.571							396.195	2	2	1169.76	1277.6	1162.36	0.0536099	0.0536099
M222T311			2729.57	2354.31	3139.56	1035.91	1811.01	1828.72	0.276335	1.75879	0.0268364	222.015	310.746							312.9	3	3	2207.85	2207.83	2185.58	0.00584096	0.00584096
M144T261			8306.25	6913.61	7683.92	11730.7	20696.7	18074.7	0.630178	0.453522	0.0268411	144.03	260.594							261.103	3	2	10799.6	11172.7	11161.4	0.0192139	0.0192139
M725T141			91877.2	107687	64666.7	133995	212607	188258	2.00234	0.494018	0.0268975	724.524	141.3							142.891	3	3	125241	126031	126028	0.00362185	0.00362184
M161T278			2967.7	3845.52	4292.69	6440.36	10589.8	12274.2	0.503593	0.378986	0.0269175	161.064	277.997							287.841	3	3	9059.73	9076.25	9359.01	0.018355	0.018355
M288T381			1516.47	1216.35	1858.28	2807.68	3590.09	4984.97	0.298405	0.403339	0.026941	288.119	381.012							381.883	3	2	2415.54	2173.69	2414.57	0.0596909	0.0596909
M488T431			1085.22	781.251	546.074	1343.66	1370.42	1305.08	0.1474	0.600261	0.0271136	488.197	431.406							443.365	3	2	795.472	792.442	833.625	0.0284351	0.0284351
M823T77			45240.9	79925.6	57252.1	32777.1	9991.77	10624.1	1.58395	3.41653	0.0271512	822.566	76.827							78.241	1	3	67517.8	75170.6	64239.4	0.0813265	0.0813265
M154T38			59000.9	29554.2	35766.8	11681.2	2647.41	12985.2	1.37839	4.55161	0.0274764	153.981	38.292							53.306	3	3	8731.77	8734.68	8826.78	0.00616496	0.00616496
M298T444			341016	336764	204628	129520	6690.52	129300	3.58154	3.32344	0.0275104	298.07	444.052							444.792	3	3	182063	186092	182122	0.0125904	0.0125904
M377T455			2938.8	3751.23	3059.97	2144.94	526.548	1601.34	0.34575	2.28186	0.0275431	376.837	454.934							463.849	2	3	2026.85	2032.69	2145.54	0.0323458	0.0323458
M582T192_2			953087	1.12396e+06	879316	1.29457e+06	1.82209e+06	1.55417e+06	4.70568	0.632943	0.0275632	582.379	191.886							193.128	3	3	1.36013e+06	1.36851e+06	1.36001e+06	0.0035762	0.0035762
M781T347			1415.01	1709.07	1624.21	1211.8	891.299	1225.79	0.187962	1.42639	0.0277281	781.035	346.747							347.771	3	1	1252.03	1254.54	1171.63	0.0384637	0.0384637
M281T146			7626.34	5934.21	3907.11	8963.43	13165.7	12811.4	0.508573	0.499924	0.0277444	281.088	146.126							148.01	3	3	10115	10115.2	10048.1	0.00383078	0.00383078
M367T282			80295.3	55063.5	47217.1	111147	103489	152618	1.59989	0.497138	0.0278862	367.106	282.421							283.104	3	3	109136	110364	109140	0.00646207	0.00646207
M302T175_2			4532.87	5656.87	4773.27	6942.88	10511.7	8517.35	0.384882	0.576122	0.0279449	301.983	174.62							176.085	3	3	6540.88	6033.56	6527.12	0.0453903	0.0453903
M394T303			3855.61	2903.68	4081.15	6356.61	6124.04	9287.44	0.361367	0.497997	0.0279712	394.111	303.347							303.953	3	3	6074.04	6128.14	6127.64	0.00508819	0.00508819
M580T186			254503	263851	304942	908107	500778	635150	4.02452	0.40278	0.0281051	580.361	186.435							193.99	3	3	510983	510427	539960	0.0324579	0.0324579
M279T409			27691.5	23508.9	17599.9	35806.9	49885.8	60063.2	1.04422	0.472025	0.0281064	279.035	408.531							413.152	3	3	29885	29400.9	29883	0.00938399	0.00938399
M317T422			3596.87	1669.48	1356.47	4126.83	5528.85	5928.4	0.365963	0.424973	0.0282334	317.11	421.971							422.854	2	2	4277.66	4278.59	4096.15	0.0249118	0.0249118
M137T354			6611.96	8093.02	8194.39	6220.57	4602.95	4815.47	0.415332	1.46425	0.0283319	136.936	354.116							365.993	3	1	4684.85	6241.11	6258.79	0.157753	0.157753
M187T305			8094.54	8370.21	7277.1	10224.6	15383.4	14359.6	0.460915	0.594028	0.0283603	187.001	305.353							307.467	3	3	10793.4	11112.6	10794.9	0.0168673	0.0168673
M374T276			1225.77	923.309	699.908	4529.84	9981.55	12776.2	0.622531	0.104406	0.0283663	374.086	275.83							279.799	2	3	3477.81	2743.86	3493.41	0.132264	0.132264
M307T416			32534.4	30233.4	21613.7	13893.1	7898.05	17979.9	0.993707	2.12168	0.0283787	307.114	416.067							417.444	3	3	21144.6	21145.4	21461.5	0.00859742	0.00859742
M275T405			12656.5	6840.87	4899.64	36298.2	32037.6	65944.4	1.29566	0.181687	0.0284175	275.022	405.387							405.971	3	3	23180.8	23936	23175.6	0.018674	0.018674
M407T221_1			1785.09	1907.51	1711.25	1221.29	1448.69	1565.41	0.172359	1.27588	0.0284587	407.046	220.536							224.928	3	2	1450.67	1460.3	1288.89	0.0687889	0.0687889
M473T99			3421.41	2764.23	1587.22	384.388	810.511	929.786	0.329288	3.65836	0.028486	473.36	99.385							104.989	1	3	1909.57	1728.87	1732.6	0.0576796	0.0576796
M538T396			2051.8	1463.3	1399.75	1020.81	815.102	492.467	0.22732	2.11084	0.0289009	538.134	395.878							397.461	1	3	1508.13	1552.19	1507.75	0.0167777	0.0167777
M71T303			14326	10484.4	9959.93	23918	16216	20999.5	0.578811	0.56876	0.0289118	71.0136	303.171							303.904	3	3	16188.9	15275.2	15341.6	0.0326509	0.0326509
M481T419_1			4142.55	4808.63	3856.75	3120.85	887.677	1002.8	0.40134	2.5558	0.0289173	481.091	419.315							420.194	2	3	1953.6	2404.16	2401.73	0.115142	0.115142
M312T345			1858.16	1362.99	1347.81	3776.99	8457.19	5956.66	0.470312	0.251168	0.029034	312.102	345.294							345.806	3	3	3486.79	3740.97	3598.88	0.035298	0.035298
M806T192			17432.9	26364.6	21558.1	14626.6	7409.64	10029.7	0.838223	2.03816	0.0291283	805.504	192.14							193.165	3	3	16384.9	16388	16991.5	0.0210591	0.0210591
M771T100			427015	334673	590097	232650	121805	186086	4.18876	2.5008	0.0292019	770.515	100.339							103.709	3	3	229146	229827	232035	0.00655694	0.00655694
M295T301_2			2245.01	2095.15	1495.75	3883.91	2771.7	4325.14	0.271022	0.531468	0.0292382	295.206	300.748							304.257	3	1	2412.23	2430.96	2454.24	0.00865164	0.00865164
M180T108			5241.47	14763.8	7960.38	19164.4	25003.3	33178.4	0.837021	0.361566	0.0292983	180.015	107.549							111.123	3	2	39141.3	39157	39141.3	0.000231104	0.000231104
M323T396			2105.34	2440.51	1415.2	4918.65	9070.63	5387.55	0.467182	0.307638	0.0293871	323.097	396.202							397.655	2	3	6529.09	6531.93	6654.86	0.0109263	0.0109263
M894T158			12721	7930.71	6209.24	2952.57	817.069	2631.37	0.634648	4.19636	0.0295657	893.554	158.421							170.879	1	3	4443.21	4821.41	4812.77	0.046011	0.046011
M369T391			115347	161907	82971.9	53630	15142.3	38107.4	2.2289	3.37038	0.0295749	369.098	391.188							391.945	2	3	60428.7	55116.3	60334.1	0.0518574	0.0518574
M568T48			7889.46	9782.84	9842.07	11253.8	13140.7	11664.3	0.312917	0.76304	0.0295942	567.535	47.666							48.656	3	3	11034	11252.2	8619.77	0.141809	0.141809
M497T169			143560	138963	142901	109362	124723	89650.3	1.54704	1.31411	0.0297532	497.288	169.275							170.211	3	2	131656	129987	131604	0.00723968	0.00723968
M280T345_1			2960.11	2786.38	2176.56	3625.99	3404.47	3375.67	0.151612	0.761383	0.0297784	280.105	344.977							347.62	2	3	2280.38	2263.92	2020.23	0.0665754	0.0665754
M618T294			4100.82	3029.56	6044.49	1740.06	217.224	1369.16	0.455921	3.96065	0.0298965	618.145	294.344							294.738	1	3	2157.76	2237.92	2163.94	0.0204011	0.0204011
M278T305			26386.3	21836.7	17767.4	31414	45802.1	50415.2	0.921943	0.517039	0.0301372	278.043	304.574							307.467	3	3	30864.5	30863.7	30580.7	0.00531753	0.00531753
M116T257			3122.07	3174.12	653.39	4808.74	8448.83	8935.89	0.496947	0.313136	0.0302537	116.05	256.854							260.09	3	3	5100.7	5426.81	5444.83	0.0363792	0.0363792
M327T420_1			1672.98	1883.19	1624.78	1243.83	507.409	1086.97	0.232961	1.82543	0.030307	326.907	419.726							421.45	2	3	1404.88	1461.8	1461.68	0.022755	0.022755
M1058T187			511.051	520.008	387.853	1274.28	2919.09	1949.21	0.27875	0.230996	0.0303452	1057.69	187.16							188.548	3	1	1119.08	1081.98	1118.96	0.0193232	0.0193232
M366T282			21330.5	16593.8	13829	29587	27272.3	40490	0.781889	0.531625	0.0303558	366.108	282.437							283.104	3	3	28527.2	29247.6	28544.9	0.0142802	0.0142802
M436T431			2642.73	3664.94	2427.95	1716.54	1380.08	1718.34	0.287325	1.81427	0.030356	436.158	431.27							443.947	3	3	2532.04	2533.64	2718.02	0.0412076	0.0412076
M973T125			20203.3	14458.1	10437.9	23116.2	28831.7	25502.8	0.672354	0.582296	0.0303584	972.607	124.758							127.158	3	3	20303.2	20331.4	20304.8	0.000779819	0.00077982
M409T258_1			2238.39	2369.87	2123.31	2030.43	1691.3	1681.84	0.187829	1.24577	0.0305124	409.088	258.452							259.753	3	1	2039.35	2147.69	1896.27	0.0621894	0.0621894
M259T357			7628.24	6640.96	5246.6	9399.77	15565.5	13881.9	0.530192	0.502374	0.030541	259.129	357.204							360.295	3	3	11874	11770.4	11875.4	0.00508776	0.00508776
M392T62			30951.4	19374.1	19155.5	6742.91	1464.31	12240.6	1.00042	3.39798	0.0305518	392.175	61.9575							73.018	3	3	12701.2	13328.6	12717.2	0.0276971	0.0276971
M310T154			12914	11528.7	7292.56	5099.42	3376.44	5466.88	0.615513	2.27611	0.03057	310.175	153.816							154.603	1	3	4825.81	3447.79	4826.48	0.182241	0.182241
M175T329			2297.59	2726.52	1712.96	3245.41	5171.66	4874.64	0.307754	0.506862	0.0306137	175.072	329.236							330.487	3	3	3929.35	3750.43	3752.89	0.0269217	0.0269217
M344T428			670.392	1007.12	1071.17	1882.42	1714.73	2857.17	0.216669	0.425867	0.0306632	344.04	427.68							428.125	3	3	1823.62	1835.7	1691.33	0.0449071	0.0449071
M193T71			7768.55	10501.8	6718.11	4246.95	3819.57	5179.18	0.495642	1.88653	0.0307876	193.036	71.121							72.734	3	3	4057.63	4647.41	4114.71	0.0761215	0.0761215
M268T346_1			4747.71	3539.99	5229.65	8438.92	7768.7	12447.3	0.428158	0.471729	0.0308904	268.103	345.622							347.054	3	2	6865.36	7016.92	7016.96	0.0125628	0.0125628
M531T147			46508.9	40545.8	47021.7	63315.2	98867.8	75847	1.18441	0.563275	0.0309659	531.273	147.378							157.446	2	3	61605.7	62972.8	61620.9	0.012647	0.012647
M1076T194			5617.17	5767.89	4269.52	10514	13496	20272.5	0.641955	0.353517	0.0310478	1075.69	193.644							195.698	3	3	9660.37	7651	9649.47	0.12874	0.12874
M381T313			2440.51	2996.01	2506.76	4424.16	3616.43	5499.43	0.254177	0.586653	0.0311777	381.045	312.857							314.003	3	3	5000.8	4874.28	4879.46	0.0145577	0.0145577
M869T100			244028	80952.4	244641	389097	339846	401861	2.4825	0.503731	0.0315304	868.604	100.065							114.528	3	3	285999	292882	292866	0.0136596	0.0136596
M177T182			21732.9	20109.6	11208.6	32046.1	26189.7	31192.2	0.720442	0.593228	0.0317826	177.041	181.706							182.833	1	1	34715.7	33778.7	33969.4	0.0144978	0.0144978
M865T69			4.01948e+06	3.1049e+06	3.4476e+06	1.39034e+06	79380.8	2.30885e+06	12.1027	2.79788	0.0317909	864.579	69.377							77.245	3	3	1.92294e+06	1.92427e+06	1.70603e+06	0.0678624	0.0678624
M322T279			11071.8	10846.9	12698.4	9063.37	6005.51	8660.91	0.525227	1.45881	0.031899	322.076	278.55							279.199	3	3	10410.2	10538.1	10386	0.00782684	0.00782684
M224T373			1328.25	1290.3	826.314	734.065	252.787	319.789	0.209798	2.63642	0.0319726	223.996	373.102							377.964	3	1	753.37	743.739	874.342	0.0920737	0.0920737
M146T468			17321.3	15648.2	13050.8	23589	18745.6	21984.5	0.420107	0.7155	0.0320631	146.045	468.079							473.9	2	1	18862.1	18589.6	18860.2	0.0083518	0.0083518
M341T168_2			4509.96	3543.72	5107.94	1437.77	2586.97	2931.98	0.363006	1.89193	0.0321731	341.111	168.409							169.514	2	2	3046.11	3065	3348.11	0.0536535	0.0536535
M297T33			3625.67	2238.14	2064.39	5894.42	4238.84	4605.61	0.296985	0.537911	0.0321815	297.045	33.01							34.347	3	3	3995.2	3892	3887.34	0.0155351	0.0155351
M940T198			3261.74	2595.96	2930.97	2301.37	1171.72	1644.11	0.290359	1.71748	0.0322041	939.526	198.44							198.877	2	3	2138.81	2218.6	2148.16	0.0201131	0.0201131
M1060T187			588.267	495.735	394.618	1123.19	1956.79	2623.6	0.252189	0.259244	0.0323356	1059.7	186.652							198.237	3	1	1116.85	1200.28	1117.36	0.0419447	0.0419447
M958T144			6354.43	8618.8	5333.83	12235.4	10415.1	15962.5	0.49406	0.525913	0.0325085	957.583	143.523							144.8	3	3	10183.2	10191.2	9933.2	0.0145222	0.0145222
M852T63			1.3615e+06	711060	1.19298e+06	547748	61366.2	342118	6.88131	3.43296	0.0326749	851.601	62.948							77.467	3	3	766860	695351	767161	0.0556737	0.0556737
M280T32			138733	387209	319695	49750.8	9162.99	58318.7	3.71549	7.21333	0.0326857	279.995	31.704							33.007	3	3	162220	162888	162771	0.00219512	0.00219512
M436T156			2386.9	1734.71	2704.7	1389.67	879.376	1374.99	0.267938	1.87328	0.0327885	436.111	156.049							157.356	2	3	1309.07	1379.12	1318.79	0.028414	0.028414
M260T447			2176.63	2123.17	1991.69	2699.41	2630.71	3408.71	0.14782	0.719946	0.0327989	260.041	447.465							448.482	3	3	2789.33	2862.55	2881.65	0.0171323	0.0171323
M241T416			1083.62	834.354	1401.02	1944.34	3632.9	2691.29	0.268065	0.401401	0.032849	241.044	416.246							416.754	3	2	2205.6	2258.33	2260.71	0.0138971	0.0138971
M1119T47			45110.8	59094.2	77777.3	31507.8	8904.08	28283.9	1.57236	2.6491	0.0329407	1118.82	47.121							48.066	2	3	41333.6	40572.7	40570.4	0.0107765	0.0107765
M309T403			23261.4	23079.6	23261.2	20175.2	13814.6	17809.4	0.686323	1.34369	0.033043	309.031	402.697							404.155	3	3	20673.9	20705.8	20674	0.000887154	0.000887154
M296T97			8881.79	6355.04	6235.16	10450.3	14756.3	11319.7	0.451543	0.587851	0.0331811	296.081	97.405							99.179	3	3	11550.2	10778.5	10800.8	0.0397757	0.0397757
M356T312			553.707	638.161	518.153	728.741	712.962	660.885	0.0598171	0.813294	0.0333423	356.1	312.121							313.346	1	3	533.656	618.565	545.902	0.081085	0.081085
M337T483			6458.49	5510.87	4928.44	8919.77	13762.3	9459.13	0.469642	0.525736	0.0334035	336.997	483.396							484.606	3	3	8060.21	8112.25	8061.3	0.00368129	0.00368129
M843T307			872.389	1054.13	966.758	1721.7	1701.41	2720.09	0.202976	0.470972	0.0334265	842.758	307.05							314.3	1	3	2346.86	2398.66	2346.8	0.0126581	0.0126581
M264T411			722.478	1098.96	954.874	1741.2	3833.57	3569.57	0.311592	0.30361	0.0334524	264.108	411.364							419.507	3	3	2080.04	2192.74	2116.17	0.0270212	0.0270212
M777T193			12021.5	16160.6	14658.6	9713.17	1623.97	6317.86	0.738451	2.42654	0.0334884	777.473	193.39							193.99	3	3	10091.9	9663.9	10072.6	0.0243111	0.0243111
M305T276			3220.43	3043.88	1765.24	910.024	1302.14	1277.93	0.300578	2.30067	0.0335087	305.1	276.06							289.268	3	2	3056.74	3113.98	3057.54	0.0106696	0.0106696
M450T222			1537.97	2246.26	1267.01	655.955	785.23	794.829	0.232697	2.25904	0.0336208	450.123	221.776							236.193	2	3	1496.52	1428.62	1496.1	0.0265167	0.0265167
M464T258			899.899	752.319	617.542	1114.88	963.027	1086.57	0.094958	0.717263	0.0336869	464.151	257.601							260.23	3	3	1926.95	2160.42	1948.91	0.0640735	0.0640735
M389T465			1522.43	2173.22	1136.48	3163.19	4767.19	2998.43	0.305682	0.442146	0.0337059	389.13	465.077							465.949	3	2	2734.11	2947.62	2749.58	0.0423614	0.0423614
M445T278			7768.76	6766.01	4901.46	3698.86	1374.64	3595.99	0.486608	2.24191	0.0338104	445.199	277.989							278.752	3	3	4894.59	4808.75	4741.23	0.0159636	0.0159636
M955T125			7322.54	8679.06	8563.6	13137.4	17898.8	24153.1	0.631674	0.445108	0.033823	954.559	125.325							127.798	2	3	13625.9	12893.6	13618.8	0.0314472	0.0314472
M461T191			11106.3	10768	9781.84	13309.4	12197.2	15141.3	0.266368	0.778791	0.0338911	461.287	190.634							191.828	3	3	13377.3	13070.8	13378.1	0.013349	0.013349
M196T32			120272	124829	107212	73723.5	24364.5	79871.1	2.00107	1.97974	0.033913	196.01	32.363							33.647	3	3	106024	106025	105055	0.00529222	0.00529222
M263T185			6190.39	2414.62	3961.98	8213.82	11431.7	15511	0.561913	0.357458	0.0340099	263.14	184.914							185.88	3	3	9893.47	9893.5	9948.84	0.00322411	0.00322411
M751T453			3467.89	2701.41	2662.65	1915.82	300.794	1436.86	0.337095	2.41741	0.0341331	750.777	452.847							461.749	2	3	1374.68	1454.9	1373.03	0.033405	0.033405
M1120T47_3			32330.5	42088.2	56700.9	20401.7	6960.16	22460.2	1.33286	2.63176	0.0343431	1119.82	47.045							47.853	1	3	27938.6	27284.7	27668.3	0.0118918	0.0118918
M96T189			3189.51	2715.28	3177.17	2310.65	746.593	1507.8	0.319331	1.98945	0.0344671	95.9338	188.757							191.255	3	3	2609.01	2610.33	2721.85	0.024469	0.024469
M422T193_2			951.452	931.957	689.159	1354.74	1316.23	1925.87	0.161721	0.559638	0.0346101	422.268	193.257							193.484	1	3	1343.86	1282.63	1343.94	0.0267278	0.0267278
M211T437			2428.33	2329.87	1991.14	3177.14	4086.36	2963.8	0.210714	0.659933	0.0347227	211.001	437.179							439.906	3	3	3832.71	3832.08	3920.46	0.013166	0.013166
M399T49			22013.3	27086.8	16528.3	35105.9	30034.4	39991.4	0.703409	0.62425	0.034763	399.255	49.052							50.446	2	2	29050.2	28103.4	28092.6	0.0193491	0.0193491
M158T182			45631.3	64368.7	28050.2	82048.1	113490	82113	1.44996	0.497207	0.0348365	158.061	181.696							193.39	3	2	88774.1	89069.5	89069.5	0.00191704	0.00191704
M300T278			12346	10829.3	11008.5	8286.45	2549.78	6662.99	0.619293	1.95345	0.0349568	300.106	277.995							278.55	3	3	8291.17	8375.93	8377.23	0.0059074	0.0059074
M472T106			100827	76707	28841.6	163347	142865	124873	1.84714	0.478736	0.0350313	472.246	106.082							118.938	3	3	108230	93404.5	108440	0.0834059	0.0834059
M183T353			5045.44	5978.55	5999.02	3559.74	3250.18	4821.88	0.362069	1.46349	0.0352385	183.028	353.271							353.824	3	3	5057.58	5024.42	5056.98	0.00376065	0.00376065
M103T287			27852	26248.9	27387.6	30409.4	29992.3	34097.3	0.406017	0.862321	0.0354158	103.003	287.05							298.033	3	3	25594.5	25581.2	23894.5	0.0390701	0.0390701
M173T288			3430.35	4232.05	3243.45	9178.62	11047.9	18987.6	0.638367	0.27811	0.0354483	173.093	288.469							289.115	3	2	9451.54	9452.01	9509	0.00348845	0.00348845
M252T28			16190.9	20240.2	16168.4	8792.29	3517.29	12595.4	0.781119	2.11201	0.0355584	252.074	28.414							29.767	3	3	15864.6	16487	16486.6	0.0220657	0.0220657
M255T500			49155.8	44965.3	54016.4	36526.9	10234.5	25908.4	1.30994	2.0385	0.0356488	254.913	500.327							502.991	2	3	25942	25242.9	25606	0.013659	0.013659
M389T169_1			2057.06	1284.42	1461.71	951.179	800.365	823.638	0.215288	1.86518	0.0356583	389.083	168.877							171.558	2	2	946.873	946.623	1095.13	0.0859953	0.0859953
M1174T32			789.007	1947.87	230.017	2821.71	2304.35	2825.86	0.275889	0.373104	0.0359511	1173.76	31.704							33.647	3	1	5243.4	5280.49	4482.59	0.0900295	0.0900295
M825T65			88810.3	39962.5	34833.8	100133	112639	128464	1.58745	0.479453	0.0359628	824.58	64.622							76.827	2	2	71784.2	79675.9	80172.3	0.0609516	0.0609516
M312T103			215120	146840	92926.8	48241.8	1118.3	46247.9	2.64942	4.75783	0.0360132	312.254	103.375							104.989	3	3	84513.1	84513	85060.2	0.00372941	0.00372941
M128T128			7434.97	21479.1	13851.6	37191.2	30844.4	56849.4	1.06059	0.342441	0.0360711	128.05	127.743							147.803	2	3	71476.8	71062.7	55074.9	0.141979	0.141979
M373T403			2668.91	2690.69	1460.52	4116.4	8118.32	8912.52	0.469624	0.322506	0.0360981	373.209	403.321							403.538	3	3	4606.79	4736.57	4606.12	0.0161566	0.0161566
M370T102			35976.2	31265	36786.6	18973	27603.4	11611.2	0.949544	1.7878	0.0362773	370.295	101.513							103.609	2	2	27016	22664.2	26965.2	0.097775	0.097775
M269T240			5438.14	6881.88	5303.68	4121.22	1057.67	2922.75	0.456074	2.17533	0.0362888	269.068	240.477							241.452	1	3	3589.96	3861.3	3892.75	0.0440272	0.0440272
M302T375			2698.03	2379.23	2690.59	4805.33	3292.87	3876.81	0.197657	0.648672	0.0363045	302.135	375.049							376.033	3	2	2939.93	2941.05	2868.34	0.014285	0.014285
M454T29			524.112	785.745	565.063	368.571	236.579	391.752	0.136725	1.88075	0.036366	454.212	28.7285							36.563	1	3	449.311	439.258	584.252	0.164921	0.164921
M313T419			814.23	759.128	753.447	1303.32	936.156	1388.25	0.116648	0.641395	0.0363698	312.96	418.596							428.993	2	3	1280.62	1283.76	1155.07	0.0592101	0.0592101
M439T27			1466.4	2064.65	2186.26	1079.53	1341.67	1076.7	0.219247	1.6345	0.0364702	439.145	26.507							28.176	2	3	1684.97	1679.77	1764.23	0.0276865	0.0276865
M260T405			4107.8	3685.15	2610.77	5263.99	6721.1	4951.94	0.29909	0.614259	0.0364739	260.059	405.241							405.488	3	3	5175.89	5050.42	5050.75	0.0142064	0.0142064
M278T174			1770.49	1354.37	1069.64	548.26	896.422	630.061	0.203148	2.0217	0.036753	277.932	174.098							175.425	3	1	1031.77	1027.67	1080.72	0.0281983	0.0281983
M153T276			6206.83	14949.8	7823.06	33215.9	80934.7	99839.8	1.69901	0.135425	0.0368292	152.995	276.128							276.302	3	3	38446.5	38857.8	38857	0.00612691	0.00612691
M536T101			5942.5	6618.06	2744.93	1909.6	410.013	1241.65	0.4736	4.29777	0.036912	536.432	101.35							108.189	2	3	3392.45	3468.75	3468.65	0.0127859	0.0127859
M661T27			6801.33	10639.4	8365.4	4574.73	2735.99	5606.05	0.523892	1.99788	0.0369384	661.284	27.048							27.917	3	3	7299.76	7101.84	7291.4	0.0154797	0.0154797
M361T283			2967.66	3786.27	1563.63	4403.71	6092.5	5321.64	0.335251	0.525834	0.03698	361.127	283.107							284.829	2	3	3978.95	4279.54	3985.46	0.042069	0.042069
M870T178			10853	12200.4	5100.13	16150.4	19542.6	15581.5	0.586763	0.549075	0.0370004	869.675	177.917							185.514	3	3	11899.9	12238.6	12326.2	0.0185241	0.0185241
M255T3			16949.6	16917.8	19896.4	15165.6	14913.2	14148.1	0.534443	1.21564	0.0371199	254.907	3.368							4.444	3	2	12554.7	12558.4	12258.3	0.0138253	0.0138253
M294T375			5507.4	1785.02	3591.18	6840.94	6690.02	7554.79	0.345631	0.516159	0.0372511	294.069	375.152							390.532	3	3	6110.17	5915.19	5912.99	0.0189336	0.0189336
M991T53_2			8383.21	4788.1	5152.3	2749.51	1367.6	2818.19	0.481271	2.64208	0.0372795	990.753	52.645							54.056	1	3	4949.21	4848.18	4949.02	0.011855	0.011855
M271T329			2354.81	1877	2077.18	1021	1433.21	1677.54	0.219862	1.52695	0.0373028	270.848	329.236							332.475	3	3	1218.97	676.848	1201.91	0.298466	0.298466
M283T376			1777.19	1643.38	1901.61	3182.45	7044.73	5419.44	0.398297	0.340149	0.0373999	283.054	375.679							376.033	3	2	4374.11	4343.67	4343.7	0.00403496	0.00403496
M351T285			1042.53	1196.88	1103.27	3069.62	1630.89	3062.11	0.245287	0.430613	0.0374153	351.073	284.731							287.827	2	3	2305.68	2312.96	2054.64	0.066124	0.066124
M89T284			211914	182485	179395	218613	271940	259174	1.39773	0.765337	0.0374357	89.0244	283.725							285.458	3	2	219520	222027	222034	0.00655311	0.00655311
M431T467			892.433	1519.57	1665.2	2295.93	2077.73	2017.44	0.151317	0.637949	0.037504	431.055	466.928							469.354	2	3	1329.45	1456.1	1335.74	0.0519544	0.0519544
M359T120			11470.4	7637.1	4459.52	1374.64	2350.75	711.016	0.588408	5.31217	0.0375537	359.166	120.013							129.078	2	3	3758.89	4119.54	4057.56	0.0484671	0.0484671
M82T374			1334.39	1472.57	1284.27	1113.22	1148.58	1226.96	0.134158	1.17269	0.0375615	82.0295	373.782							378.003	3	2	924.235	816.844	904.608	0.0648434	0.0648434
M310T304			15121.8	13466	16459.3	56299.1	46573.4	25609.1	1.05664	0.350611	0.0377554	310.15	303.559							313.168	3	3	29859.6	29312.5	29856.9	0.0106182	0.0106182
M408T259			7468.82	2449.36	1748.2	8334.78	16059.9	14409.9	0.658158	0.300644	0.0378057	408.131	259.133							260.76	3	3	8865	8868.58	8774.35	0.00604346	0.00604346
M492T296			851.927	2222.36	1753.71	2842.57	4987.61	3772.32	0.312316	0.416117	0.0379505	492.121	296.238							298.877	3	2	2601.39	2693.98	2694.68	0.0201475	0.0201475
M343T100_1			5214.02	7538.66	3183.57	10215.1	8833.42	9052.6	0.405545	0.567104	0.0380034	343.096	99.733							101.639	2	2	9356.32	8959.2	9355.21	0.0248232	0.0248232
M1146T185			8404.56	10097.3	8236.31	29197.4	14078.6	27427	0.790435	0.378176	0.0381215	1145.68	184.935							185.328	3	3	17191.6	17655.6	17190.9	0.0154565	0.0154565
M103T259_2			18505.4	15394.1	13392.5	21547.9	21805.1	28326.9	0.517431	0.659767	0.038255	103.055	259.133							260.88	3	3	22119.8	22116.5	22878.5	0.0196227	0.0196227
M323T268			4327.04	4096.43	3651.54	2400.68	1941.83	3401.72	0.322503	1.55923	0.0382946	323.15	267.962							274.275	3	3	3180.85	3179.39	2891.26	0.05408	0.05408
M593T398			219.024	187.052	149.41	563.037	406.106	884.805	0.136911	0.299623	0.0383595	593.27	397.904							398.153	2	0	468.09	430.604	432.152	0.0478113	0.0478113
M601T449			1453.77	1107.14	960.475	2519.88	4826.34	2859.77	0.326701	0.345031	0.0385056	601.138	449.155							455.352	3	2	2440.99	2441.22	2405.99	0.0083459	0.0083459
M327T175			751.911	1204.46	940.695	1444.45	1484.47	1285.18	0.114499	0.687471	0.0386042	327.485	175.049							177.435	3	3	1243.61	1261.74	1262.06	0.00841132	0.00841132
M445T33			16986.9	17123.8	8940.74	24714.4	21169	23535.3	0.601933	0.62017	0.0387158	445.368	33.047							34.347	3	2	21301.9	21026.8	21313.2	0.00764528	0.00764528
M145T391			135057	117428	100316	188916	167491	256482	1.79277	0.575637	0.0388509	145.062	390.872							391.316	3	3	185215	185228	186678	0.00452983	0.00452983
M464T161			7178.71	7818.33	3570.88	2007.5	1876.25	2537.85	0.485139	2.89148	0.0388944	464.295	160.652							161.896	2	2	4593.2	4517.83	4592.43	0.00947826	0.00947826
M336T262			1526.8	2628	3558.81	4202.45	4542.17	5702.04	0.271896	0.533937	0.0390251	336.135	262.308							278.619	3	3	4951.78	5437	4930.26	0.0561171	0.0561171
M903T85_1			402516	236728	250347	135921	51311.8	147712	3.38066	2.65593	0.0391266	902.606	84.639							85.694	3	3	212972	211412	212965	0.00422954	0.00422954
M922T85_2			30340	33422.8	28642.4	35968.5	45281.4	49474.6	0.637372	0.70687	0.0391576	921.617	84.712							86.47	3	3	39133.3	38655.3	39133	0.00707872	0.00707872
M525T55			3825.86	3821.88	3924.29	7643.62	16798.5	11235.9	0.616231	0.324346	0.0392774	525.271	54.638							56.823	3	2	9719.74	9269.85	9678.69	0.0260296	0.0260296
M156T334			6240.07	8340.6	1363.46	12569.7	13820.7	10368.1	0.574606	0.433754	0.0392869	156.023	334.194							344.446	3	3	12621.7	11338.8	12609.8	0.0604842	0.0604842
M131T274			163923	130214	119249	204465	193629	274349	1.72952	0.614753	0.039371	131.09	274.268							274.939	3	3	193243	193243	192269	0.00291657	0.00291657
M433T181			3082.6	9289.97	6945.34	1309.35	932.142	614.023	0.547438	6.76512	0.0394048	433.254	180.873							195.3	1	3	2964.94	3230.84	3244.77	0.0501099	0.0501099
M290T30			2327.77	5160.36	4112.27	1166.28	577.657	1769.67	0.397657	3.30157	0.0395578	290.017	30.1085							33.007	2	3	2594.05	2799.7	2808.03	0.0443333	0.0443333
M117T206			2670.18	2142.01	1930.03	4042.54	3740.73	2822.13	0.206775	0.635735	0.0395783	117.055	205.766							206.213	0	2	2960.17	3007.68	3007.06	0.00910923	0.00910923
M344T227			4311.13	3186.24	6227.63	2103.27	1805.12	1763.16	0.414181	2.41998	0.0398673	344.031	226.852							242.112	3	3	2265.87	2366.17	2279.56	0.0236074	0.0236074
M238T310			993.397	1057.22	888.288	2406.71	5232	3028.12	0.354312	0.275518	0.0399323	238.05	309.888							311.422	3	3	2828.28	2819.89	2915.2	0.0184873	0.0184873
M307T436			14471.1	10373.3	8020.32	5893.84	2529.54	5151.61	0.637026	2.42098	0.0399406	307.113	435.853							444.239	2	2	7854.49	7879.39	8396.88	0.0380698	0.0380698
M289T230			9618.91	8870.55	8112.29	9850.32	10747.8	10876.1	0.233119	0.845192	0.0399789	288.986	229.975							230.705	3	3	10648.8	10606.2	10649.1	0.00232108	0.00232108
M295T30_1			2234.02	1059.26	1419.94	3180.86	2437.34	2770.84	0.204523	0.561831	0.0399903	295.009	29.804							32.989	2	3	2693.24	2294.76	2702.45	0.0907997	0.0907997
M420T262			1819.57	1641.26	1745.38	1490.02	825.492	1093.79	0.208312	1.52706	0.0400393	420.144	261.81							275.509	2	2	1387.44	1303.64	1313.93	0.0342309	0.0342309
M253T586			26530.6	34042.5	31050.5	25456.5	18464.1	16703.4	0.83195	1.51134	0.0401831	252.924	585.51							589.34	3	3	23054.6	22344.6	23059.6	0.0180273	0.0180273
M153T95			840.231	1361.72	897.971	453.173	566.534	561.423	0.17126	1.96057	0.0402116	152.987	95.44							106.279	3	3	888.523	1492.59	1010.32	0.282585	0.282585
M358T256			2030.08	2127.45	2715.57	3209.3	3391.59	4579.51	0.208309	0.614746	0.0402904	358.079	256.36							260.709	2	3	1401.53	2323.32	2345.35	0.266218	0.266218
M779T103			36941.6	63626.5	31636	20867.2	7525	3558.39	1.34906	4.13777	0.0405634	779.491	102.949							103.375	2	2	28687.1	28199.6	28688.1	0.00987803	0.00987803
M432T305			1027.83	1392.36	1177.65	1750.98	1849.42	2613.96	0.170096	0.578958	0.0406812	432.064	304.549							306.811	3	1	1666.87	1779.81	1776.17	0.0368642	0.0368642
M456T450			1385.1	1649.02	1952.48	1257.51	925.147	1104.77	0.203241	1.51687	0.0406896	456.012	449.973							451.548	2	3	1497.87	1464.83	1555.6	0.0305031	0.0305031
M303T77			42306.2	45481.4	37653.9	199077	211128	82402.6	2.33929	0.254648	0.0408573	303.232	76.706							77.601	3	2	107808	107686	129341	0.108464	0.108464
M271T448			10931.6	9534.19	4634.86	14527.8	29469.4	31161.9	0.882033	0.333966	0.0411708	271.057	448.057							448.482	3	3	21899.2	21813.6	21932.3	0.00279828	0.00279828
M641T444			1063.82	894.79	610.592	414.326	426.9	516.608	0.160749	1.89213	0.0412741	641.111	443.929							444.239	1	3	558.304	675.5	576.418	0.104552	0.104552
M101T24			2906.37	2332.08	1465.46	3484.2	3451.74	4393.76	0.251885	0.59171	0.0414081	100.945	24.479							25.918	3	2	3480.64	3479.83	3450.48	0.00495201	0.00495201
M743T178			2089.21	2374.04	2523.98	1737.86	1936.97	1990.59	0.194354	1.23331	0.0415855	743.468	177.701							184.663	2	3	1648.54	1773.47	1785.17	0.0436311	0.0436311
M316T460			12360.3	14982.2	10396.5	7460.87	590.057	6887.02	0.700554	2.52638	0.0416965	315.88	460.341							465.713	3	2	5923.94	5768.38	6445.82	0.0586899	0.0586899
M266T396			2318.26	1992.58	1646.57	1138.28	1541.59	922.029	0.215249	1.65396	0.0417329	266.006	396.195							396.211	3	2	1441.62	1580.64	1579.53	0.0521199	0.0521199
M565T40			18790.8	27082.8	12445.1	30528.4	32054.5	36082.8	0.73023	0.591073	0.0417346	564.509	39.617							49.103	3	3	26875.5	26820.4	24191.6	0.0590811	0.0590811
M386T352			5038.86	5185.07	5956.59	7315.99	6048.68	7169.1	0.202493	0.787995	0.04178	386.042	352.006							353.918	3	3	5701.55	5824.9	5827.33	0.0124341	0.0124341
M239T33_1			10285.5	9782.11	9296.26	20488.5	16527.5	31169	0.714848	0.43065	0.0418354	239.058	32.989							33.77	3	3	19940.8	20616	19361.2	0.0314441	0.0314441
M199T658			6058.25	11425.8	6783.42	3806.54	1211.68	2929.71	0.559562	3.05331	0.0421054	198.954	657.612							671.211	3	2	5261.05	4676.41	5275.65	0.0674089	0.0674089
M252T136			23065.4	27259.2	25649.6	7281.83	952.578	19215.8	1.0138	2.7677	0.0421695	252.16	136.131							151.232	3	3	16194.2	16178.9	16276.8	0.00324737	0.00324737
M424T257			3182.7	2266.74	1393.89	7553.32	19350.7	24528.5	0.833238	0.133054	0.0422417	424.172	257.273							259.317	3	3	7894.02	7898.28	7747.41	0.0109473	0.0109473
M235T509			528249	303212	351535	235301	69623.5	140408	3.88086	2.65643	0.0422715	234.913	508.954							534.019	1	3	132034	141639	141639	0.0400576	0.0400576
M408T261			2243.3	935.406	1158.98	3292.2	8125.73	5732.61	0.455696	0.252918	0.0423819	408.198	260.709							273.648	3	2	2898.97	3143.08	3134.95	0.0453239	0.0453239
M474T48			37692.2	25810.8	18244	45187.8	44109.1	60288	0.965255	0.546492	0.0425506	474.263	48.066							51.642	3	3	44231	50070	49803.5	0.0686362	0.0686362
M217T274			6615.01	1890.01	5413.91	12097.5	26903.8	34766.5	0.942929	0.188686	0.0425633	217.119	273.623							275.072	3	3	14588.2	14586.3	14488	0.00393847	0.00393847
M372T153			3691.27	5360.06	2469.76	909.527	1125.73	1767.29	0.379306	3.02984	0.0425691	372.164	152.971							154.67	2	3	3144.81	3123.77	3048.3	0.0163417	0.0163417
M299T375			63561.9	47181.2	26811.3	100446	76684.3	133928	1.59864	0.442214	0.0426648	299.097	375.296							376.707	3	3	87827.7	88834.9	88834	0.00656803	0.00656803
M1000T193			5816.29	9327.4	4660.48	15112.1	9687.29	14734.7	0.52023	0.500939	0.0426786	999.646	192.613							193.758	3	2	10399.3	10277.8	10644.5	0.0178905	0.0178905
M1033T61			25667	11007.3	18547	7098.58	1428.09	6368.38	0.889023	3.70736	0.0429281	1032.66	61.2975							61.802	2	3	7654.82	7741.68	7657.43	0.00642961	0.00642961
M246T235			3104.6	3724.88	3762	1315.36	1640.01	2929.49	0.320475	1.79978	0.0431917	246.06	235.171							247.982	3	3	3089.87	3089.92	2845.37	0.0469274	0.0469274
M245T55_1			10064.6	5332.46	6511.75	3604.19	1158.42	3083.86	0.533177	2.79218	0.0432172	245.154	54.684							63.833	2	3	5022.82	4903.99	4898.01	0.0142452	0.0142452
M488T314			866.749	543.602	674.47	1194.27	2490.45	2815.03	0.253983	0.320754	0.0432264	488.224	314.019							314.488	3	2	1318.56	1418.89	1301.18	0.0471981	0.0471981
M358T351_2			4760.34	3439.95	2077.39	8401.16	5834.04	11203.3	0.471988	0.40402	0.0434243	358.135	350.94							363.282	3	3	6772.01	6841.68	6770.15	0.00600076	0.00600076
M616T304			913.28	734.279	486.843	980.323	1417.38	1325.07	0.150264	0.573337	0.0434266	615.885	304.46							306.131	2	2	984.866	977.026	1005.96	0.0151261	0.0151261
M291T301			23832.9	17492.2	10951.2	5868.59	5886.8	7612.25	0.804917	2.69916	0.0434705	291.005	301.319							302.027	3	3	12820.3	13064.8	12819.4	0.0109639	0.0109639
M316T306			7778.92	5546.16	5185.57	8007.69	11812.6	11261.4	0.406079	0.59555	0.0434814	315.999	305.926							306.827	3	3	6896.02	7420.21	7428.15	0.0420744	0.0420744
M226T370			5937.54	7281.07	4926.32	10961.4	8541.48	14244.7	0.449594	0.537667	0.0437214	226.016	370.21							370.713	3	3	10507.4	10225.5	10225.8	0.0157604	0.0157604
M129T259			6830.7	3551.94	4665.56	7101.09	10208	9448.73	0.386738	0.562385	0.043747	129.03	259.317							261.083	2	3	6651.1	6612.4	6077.15	0.0497578	0.0497578
M180T176			26566.3	15356.3	20715	10845.8	6513.52	12775.1	0.830181	2.07861	0.043882	180.015	176.441							176.641	1	3	13907.2	14524.3	13914.3	0.0250995	0.0250995
M237T49			21472.2	64310.1	44156	8694.09	1167.4	9736.63	1.42226	6.63014	0.0439329	237.185	48.911							54.626	2	3	29030.9	30719.5	28969.4	0.0335817	0.0335817
M232T361			2108.18	944.634	856.465	4263.99	4305.32	8736.09	0.441258	0.225899	0.0439448	232.094	360.931							361.999	2	2	4226.89	4183.95	4183.28	0.00595135	0.00595135
M213T289			1137.44	1121.66	1215.93	4807.86	3301.18	8319.6	0.428551	0.211523	0.0439545	213.125	289.182							289.908	3	3	3135.14	3137.02	3208.05	0.0131524	0.0131524
M375T466			2506.23	2766.07	2825.67	4247.68	9195.2	7201.57	0.43419	0.392259	0.0439742	375.115	465.713							467.284	3	3	5597.76	5781.61	5599.47	0.0186679	0.0186679
M85T448			17929.4	16658.9	9652.18	4108.99	9220.44	3299.01	0.705267	2.66053	0.0440307	85.029	448.057							448.834	3	3	11944.1	11764.5	12046.4	0.0119731	0.0119731
M176T346			1214.74	1763.65	1176.22	2922.54	1848.96	2610.41	0.19853	0.56281	0.0441373	176.074	345.728							346.985	3	1	1582.54	1617.56	1617.82	0.0126367	0.0126367
M512T306			3130.57	2847.2	2577.1	3367.48	4617.5	4915.74	0.22465	0.663131	0.0443572	511.954	305.974							308.107	3	3	3366.87	3446.5	3361.22	0.014061	0.014061
M546T29			1738.27	2039.77	1643.07	1099.31	994.791	1541.08	0.205437	1.49129	0.0444005	546.16	29.247							30.655	1	3	1887.88	1900.46	1900.29	0.00380478	0.00380478
M272T288			8142.97	8181.25	6711.53	12964	31119.5	26173.3	0.857185	0.32788	0.0444213	272.058	287.784							288.445	3	3	14172.9	14172.2	14026.8	0.00595742	0.00595742
M153T28			2919.8	5295.16	3995.42	19403.6	10235.9	10025.5	0.610988	0.307837	0.0445746	153.018	27.555							29.137	3	1	10330.5	10582.5	10581.7	0.0138358	0.0138358
M331T384			3426.69	4713.67	634.981	6014.18	13269.8	10552.2	0.592151	0.294118	0.0448634	331.113	383.9							390.872	2	3	5982.08	6251.97	5978.44	0.0258414	0.0258414
M188T29			21381.8	24755.8	14845.1	139359	47384.9	137930	1.98402	0.187828	0.0451912	188.002	29.2515							30.377	3	3	59467.3	57148.2	57135.6	0.0231817	0.0231817
M162T36			8361.45	10565.8	14780.3	4911.17	543.81	6254.42	0.693981	2.87868	0.0453636	162.056	36.4685							42.183	2	2	4827.62	4299.89	4851.95	0.0669444	0.0669444
M932T396			1193.07	1303.69	1762.97	1050.57	440.169	581.223	0.220501	2.05589	0.0453872	932.098	395.959							396.242	2	2	982.607	912.653	978.25	0.0409161	0.0409161
M331T300			441.393	1193.56	708.763	2839.19	1350.42	2871.19	0.256627	0.331933	0.0454651	331.125	300.107							301.257	1	3	1271.81	1210.41	1211.06	0.0286422	0.0286422
M179T66			9877.03	16711	14255.6	21398.9	25952.6	18642.8	0.545646	0.618896	0.045502	179.107	66.213							67.085	3	3	15970.7	15712.6	15549.1	0.0135006	0.0135006
M372T195			1192.43	1009.79	757.882	3229.82	4359.29	8110.59	0.430548	0.188545	0.0455488	372.215	195.3							196.254	2	2	3522.27	3469.85	3522.15	0.00862586	0.00862586
M228T306			29128.6	25778.6	21938.3	29865.7	36186.7	35823.7	0.521806	0.754303	0.0459555	228.064	305.974							307.467	3	3	31236.2	31616.5	31236.5	0.00699761	0.00699761
M892T193			6292.4	3012.53	4166.92	2397.55	636.58	1000.34	0.42822	3.33919	0.0459787	891.542	192.525							193.39	2	3	2743.06	2647.73	2742.4	0.0202319	0.0202319
M206T33			12031.1	10695	6366.2	18352.2	13180.8	18167.2	0.542362	0.585356	0.0461954	206.163	33.094							34.347	3	3	17954.1	18258.6	18260.7	0.00971433	0.00971433
M306T373			2384.58	2290.64	2443.13	2524.88	2600.09	2805.38	0.12686	0.897609	0.0462462	306.082	373.483							374.615	2	2	2458.06	2648.74	2634.15	0.0411303	0.0411303
M395T373			1505.22	606.647	1327.7	2050.23	2016.7	1809.79	0.158976	0.585286	0.0463074	395.117	373.092							379.708	2	2	1452.79	1458.1	1625.11	0.0648081	0.0648081
M256T320			4656.77	2189.41	2839.09	923.36	1299.92	1075.91	0.343983	2.93565	0.0463122	256.05	319.896							323.192	3	3	3323.3	3398.41	3396.42	0.0126915	0.0126915
M212T98			30483.2	28387.3	8968.35	4351.84	3013.81	1468.95	1.02214	7.67878	0.046366	212.057	97.69							109.449	3	3	15322.3	17181.9	17137.2	0.0641169	0.0641169
M593T33			4338.49	2322	4216.09	1956.17	1178.7	1804.56	0.352915	2.20199	0.0464603	593.441	33.352							34.015	3	1	2864.39	2995.38	2992.71	0.0253715	0.0253715
M442T369			868.208	404.376	651.821	1055.92	1138.74	957.83	0.115672	0.61044	0.0465829	442.157	369.235							370.547	3	1	910.429	905.947	804.026	0.0688973	0.0688973
M415T350			1354.2	1768.16	2044.39	3231.21	2306.09	3873.72	0.211762	0.549011	0.046616	415.068	350.471							351.57	3	3	2499.26	2440.62	2439.5	0.0138972	0.0138972
M315T128			38959.9	20957.9	6643.87	81400.7	49347.1	53236.1	1.33254	0.36178	0.0466729	315.196	127.774							130.967	3	3	43944.4	43944.5	43875.5	0.000906334	0.000906334
M432T239			1237.69	1101.28	1215.5	535.023	80.6964	895.659	0.21266	2.35181	0.0467188	432.275	239.129							239.478	2	3	798.266	798.133	809.234	0.0079455	0.0079455
M643T241			100616	152337	105583	68172.5	4807.22	62739.2	2.15731	2.64175	0.0467343	643.29	241.091							241.945	3	3	83076.3	83527	83165.7	0.00286634	0.00286634
M319T254			4769.01	11620.6	9776.69	3172.13	3008.79	2429.15	0.57591	3.03903	0.0467857	319.139	254.216							254.919	1	3	6070.71	5837.05	6035.18	0.021051	0.021051
M116T301_1			4313.72	3671.93	3221.77	5495.03	4852.3	7057.09	0.261494	0.643941	0.0468572	115.712	300.631							304.257	3	3	5422.81	5318.09	5407.09	0.0104914	0.0104914
M131T392			19331.3	20068.6	13422.2	10148.3	12386.5	11543.9	0.631974	1.55	0.0470146	131.081	391.772							393.083	3	3	14295	14090.4	14294.7	0.00829423	0.00829423
M823T142			90806.3	98430.3	56434.9	52550.7	19578.8	36980.5	1.69715	2.2516	0.0470306	822.567	142.28							142.397	2	3	74540.9	74457	66348.8	0.0655549	0.0655549
M675T208_1			1396.33	1124.31	665.958	358.967	264.654	581.415	0.200164	2.6444	0.0470464	675.372	207.623							208.019	1	3	664.844	648.806	674.657	0.0196898	0.0196898
M795T180			4600.03	5754.36	6068.37	3677.05	2254.7	4221.58	0.387299	1.61748	0.0470667	795.499	179.535							180.678	2	2	3618.55	3615.75	3323.92	0.0481049	0.0481049
M356T24			1252.27	1594.62	1000.68	447.792	248.975	918.163	0.214756	2.3825	0.0471857	355.825	24.383							25.918	2	3	894.997	976.06	975.873	0.0492609	0.0492609
M71T405			23424.5	24083.5	16743.6	27749	27539.9	30883.6	0.469271	0.745617	0.0473436	71.0136	405.221							408.087	3	3	24183.9	24569.3	24171.5	0.00930427	0.00930427
M239T348			22778	27522.6	19447.7	43508.6	35100.4	62363.5	0.960994	0.494765	0.0474241	239.076	348.356							349.176	3	2	36535.6	40267.1	40251.1	0.0550974	0.0550974
M299T299			2232.41	1353.22	2315	3825.08	2948.2	5148.57	0.260359	0.494943	0.0474449	299.098	299.374							301.591	1	2	2552.53	2747.48	2565.91	0.0415328	0.0415328
M128T372_1			24018.1	32806.3	25748.4	43882.6	42795.3	67222.6	0.913831	0.536534	0.0474613	128.035	371.964							373.783	3	3	46648	46887.1	46890.8	0.00297252	0.00297252
M904T396			1455.7	2105.14	2090.55	1451.46	784.142	888.116	0.234892	1.80919	0.0474725	904.104	396.198							396.85	1	3	1018.87	1048.49	1049.31	0.0166922	0.0166922
M74T200			11542.4	6827.33	8434.67	5162.32	900.899	4499.34	0.586017	2.53768	0.0474952	74.0244	200.045							200.32	2	3	5579.07	5858	5573.32	0.0286985	0.0286985
M495T26			2287.31	2017.09	1205.37	953.527	700.522	992.173	0.246116	2.08212	0.0475241	495.046	26.367							27.555	1	3	1803.23	1686.41	1803.82	0.0383205	0.0383205
M704T346			1731.06	1408.28	1589.07	1036.53	1298.99	680.971	0.185832	1.56752	0.0475702	704.091	346.26							347.061	3	2	1593.1	1596.59	1593.1	0.00126412	0.00126412
M261T238			2592.73	2623.34	2902.5	4598.8	4120.54	7007	0.294578	0.51624	0.0477266	261.124	238.321							239.435	3	3	4177.29	4233.92	4234	0.007762	0.007762
M566T237			2856.63	2113.69	2668.42	3248.39	3063.6	3318.21	0.135121	0.793208	0.0479349	566.25	237.065							238.175	3	3	2733.28	2765.4	2732.71	0.00681995	0.00681995
M474T56			77518.3	68799.6	41435.3	35751.2	31580.3	24626.3	1.38696	2.04173	0.0480778	474.3	56.133							69.342	2	3	40986.3	39084.5	40984.7	0.0271986	0.0271986
M926T475_1			658.802	824.378	665.179	1414.47	879.256	1338.25	0.130374	0.591513	0.0480964	925.925	474.847							475.731	3	1	1209.61	1203.15	1197.96	0.00485265	0.00485265
M307T419			2064.05	2247.41	1839.93	1705.31	894.529	1342.17	0.230437	1.56047	0.0484898	306.981	418.596							419.29	2	3	1002.25	1072.84	1073.98	0.0391475	0.0391475
M1077T195			2230.6	2706.36	1907.83	3990.83	4706.5	7576.9	0.354291	0.42059	0.0484959	1076.69	194.52							196.55	3	3	3724.44	4299.89	4297.58	0.080727	0.080727
M441T592			33897.7	34132.4	33204.4	32320.4	28223.8	30462.4	0.628453	1.11238	0.0486998	440.873	592.199							596.929	3	3	33955.5	34406.6	34393.9	0.0074989	0.0074989
M514T400			3482.12	2734.92	4089.66	2479.94	1827.14	2318.82	0.297467	1.55552	0.0488192	514.065	400.318							411.211	3	3	2132.02	2071.03	2070.75	0.0168773	0.0168773
M460T345			1165.41	1064.33	1082.32	1312.18	2109.65	1983.07	0.163086	0.612787	0.0489474	460.09	344.93							345.728	2	2	940.58	1070.76	963.931	0.069983	0.069983
M348T166			2865.93	8599.59	7979.24	1149.05	1380.06	1636.26	0.537339	4.6682	0.0490524	348.066	166.479							170.252	3	1	7226.96	4898.03	7218.3	0.208152	0.208152
M633T401			2112.5	2304.29	3043.75	1804.71	1549.24	1648.56	0.246019	1.49136	0.0492199	633.087	401.489							402.825	3	3	1886.41	1845.33	1887.02	0.0127593	0.0127593
M194T345			2292.96	3116.12	1510.93	3723.85	3365.08	4124.67	0.234069	0.617109	0.0492469	194.005	344.985							346.92	3	3	3225.15	3065.77	3234.71	0.0298876	0.0298876
M137T98			4832.36	2475.49	3028.54	1888.65	565.827	1122.6	0.365812	2.88961	0.0494458	137.096	97.661							104.349	1	3	2539.02	2551.31	2741.56	0.0434976	0.0434976
M345T229			5218.42	3528.85	5517.9	6857.63	6104.58	7583.58	0.236403	0.694311	0.0496388	345.031	229.498							234.26	3	3	5443.82	5510.65	5444.22	0.00703738	0.00703738
M343T301			2899.6	2748.54	1559.97	4312.24	6022.02	9107.62	0.417286	0.370751	0.0497069	343.036	300.627							301.591	3	2	4122.77	4418.89	4121.53	0.0405882	0.0405882
M172T186			3268.76	3030.3	3231.19	4479.35	4423.84	6581.51	0.245456	0.615463	0.0498259	172.062	186.164							186.816	3	3	4604	4604.7	4549.61	0.00689131	0.00689131
M134T97			28895.2	24475.1	25995.2	37185.4	29433.2	34596.7	0.399413	0.784126	0.0499164	134.047	96.9865							108.443	3	2	25446.9	25439	23909	0.0355217	0.0355217
M317T454			6975.43	8416.96	9911.38	6668.93	2176.03	2693.53	0.544547	2.19299	0.0500401	316.874	454.301							474.847	2	3	4388.6	4332.02	4752.44	0.0508036	0.0508036
M246T176			3122.58	1862.52	1533.77	783.838	221.669	1024.06	0.298297	3.21195	0.0501204	246.159	176.441							177.034	1	3	1531.19	1488.58	1487.94	0.0164978	0.0164978
M357T29			4031.35	2695.76	3510.27	807.52	1751.6	2492.22	0.323927	2.02667	0.0501921	357.131	28.795							33.007	3	2	2246.72	2447.82	2036.07	0.0917705	0.0917705
M134T348			8659.31	7895.73	10368.1	4047.12	4483.03	7503.34	0.499478	1.67918	0.0502464	134.047	348.001							351.058	2	3	7431.7	7431	7365.36	0.00514261	0.00514261
M360T314			7142.6	7338.52	6174.71	15394	11084.8	22813.2	0.616035	0.41905	0.0502483	360.129	313.971							317.79	3	2	12685.4	12819	12818.7	0.00603102	0.00603102
M226T59			4739.84	1902.05	1187.3	7919.96	6065.23	5120.86	0.402545	0.409775	0.0507707	226.021	58.682							67.961	2	2	3987.78	4202.45	3999.75	0.0296882	0.0296882
M307T231			8950.8	8081.08	9851.56	10315.2	14876.7	14040.5	0.381927	0.685235	0.0509363	307.034	230.632							231.215	3	3	11877.9	11693.7	11695	0.00901568	0.00901568
M373T173_2			1922.85	2219.59	1803.75	1650.51	1674.93	1550.19	0.166116	1.21957	0.0509621	373.172	173.325							177.136	2	3	1586.99	1514.37	2170.8	0.204772	0.204772
M280T257			2579.88	3141.27	2021.62	3617.61	7115.54	7363	0.387851	0.427869	0.0510078	280.102	256.991							258.86	3	3	4507.45	4483.45	4896.13	0.0500414	0.0500414
M440T374			1024.42	949.549	698.766	1193.37	1797.05	2167.56	0.182121	0.518173	0.0510126	440.135	374.493							377.396	3	1	1304.76	1301.97	1354.73	0.0224855	0.0224855
M650T349			800.108	1327.65	1549.92	1863.62	1744.4	2054.24	0.139229	0.649506	0.0510158	650.012	348.81							352.716	2	3	1772.1	1771.69	1600.17	0.0578227	0.0578227
M533T305			1264.04	1030.3	843.775	1376.19	2321.88	2509.79	0.2055	0.505507	0.0510423	533.01	305.13							306.588	3	1	1175.24	1174.66	1248.75	0.0355223	0.0355223
M240T54			7074.85	7126.04	10069.9	5935.98	1993.88	3874.15	0.531639	2.05615	0.0511331	240.168	53.716							61.112	1	3	5154.57	5154.67	5254.43	0.011108	0.011108
M723T83			238015	350717	45071.5	447787	433328	548338	3.50857	0.443389	0.0511468	722.515	83.446							84.067	1	1	453087	453174	461098	0.0100924	0.0100924
M254T28			9087.65	7317.67	3949.01	2027.56	1111.1	3507.99	0.520335	3.06235	0.0513312	254.012	28.303							33.007	2	3	5143.09	5466.29	5154.49	0.0349028	0.0349028
M591T347			504.633	927.058	856.244	1074.06	1179.57	1141.63	0.105779	0.673863	0.0513638	591.086	346.952							347.166	3	3	1174.71	1287.92	1171.45	0.0547524	0.0547524
M771T138			1.1439e+06	1.12423e+06	705068	661440	91030.4	417495	6.1742	2.54127	0.051389	770.516	138.264							139.847	3	3	670034	674487	670093	0.00380328	0.00380328
M259T403			1313.17	1954.69	2444.39	2666.49	3455.14	2905.44	0.19821	0.632792	0.051533	259.057	403.006							412.147	3	3	2645.59	2511.42	2941.29	0.0814744	0.0814744
M267T356			6024.27	4705.45	1079.15	7940.88	10618	7679.65	0.484085	0.450058	0.0515689	267.096	355.783							356.165	3	1	5035.2	5037.25	5239.16	0.0229565	0.0229565
M571T306			1121.92	829.832	723.784	1320.67	2953.97	2623.28	0.253123	0.387875	0.0515878	570.964	306.406							307.461	2	3	1796.51	1798.8	1842.43	0.0142769	0.0142769
M447T340			1767.22	1190.68	1600.93	1087.49	717.9	1046.88	0.198621	1.59832	0.0518092	447.225	340.496							341.124	1	3	1360.26	1356.35	1379.83	0.00921478	0.00921478
M516T257			2713.52	1911.58	1179.18	3976.85	2796.81	4401.77	0.278639	0.519379	0.0518796	516.198	257.439							259.244	3	3	3473.96	3545.19	3547.07	0.0118331	0.0118331
M136T706			17961.5	17855.3	12276	2826.24	12294.6	3142.89	0.721739	2.63323	0.0518868	135.97	705.989							718.392	2	3	7008.85	5112.33	5031.93	0.195688	0.195688
M583T467			975.858	1103.61	412.472	1632.14	1690.84	1250.43	0.173773	0.544876	0.0519272	583.046	466.885							469.497	2	2	1258.57	1213.59	1258.77	0.0209274	0.0209274
M226T439			2790.8	3098.81	2847.85	2646.01	2655.38	2658.31	0.177374	1.09771	0.0519965	226.012	439.43							439.993	3	2	2292.63	2143.85	2297.29	0.0388817	0.0388817
M403T50			28413	35217.1	31218.3	25845.5	12361.3	20570	0.92204	1.61371	0.0520255	403.268	50.302							51.636	3	3	30068.5	29598.7	29616.1	0.00894994	0.00894994
M459T278			20887.3	15096	13365.2	10664.4	1717.66	8192.68	0.787508	2.3985	0.052117	459.195	277.93							278.142	3	3	11962.1	12085.2	12088.5	0.00598019	0.00598019
M946T199			1026.68	951.586	900.544	1690.26	1373.79	2448.52	0.177925	0.522227	0.0521581	945.592	199.417							199.7	2	2	1729.6	1728.45	1786.07	0.018843	0.018843
M131T101			37409.1	37649.4	38113.8	44087.2	39325.3	45870.8	0.46486	0.875383	0.0522488	131.034	100.979							103.059	3	3	45888.6	50509.4	46282.6	0.0538618	0.0538618
M388T424			4648.08	2875.69	1456.74	5955.09	5004.07	6096.75	0.344018	0.526534	0.0522666	388.172	423.53							424.286	3	3	4830.88	4908.58	4909.24	0.0092259	0.0092259
M290T425_2			4983.27	3747	3597.83	5607.61	8519.18	10596.4	0.401255	0.498645	0.0523016	290.099	424.976							435.893	3	3	5983.13	6737.44	6020.66	0.068045	0.068045
M359T59_1			776.701	701.951	791.96	1051.59	1003.82	1482.12	0.109538	0.641864	0.0523765	359.048	59.1895							60.215	2	2	1492.02	1494.25	1558.69	0.0249932	0.0249932
M861T37			17293.3	23336.8	12406.2	10684.4	2090.24	7255.12	0.815389	2.64788	0.0524002	860.599	37.0195							47.049	1	3	15526.2	15702.3	15526.1	0.006524	0.006524
M232T288			1372.2	1097.61	1308.43	882.101	781.184	1096.05	0.161156	1.36925	0.0525527	232.119	287.841							288.638	3	3	1284.55	1331.14	1285.95	0.0203806	0.0203806
M276T425			2893.74	6130.61	1578.27	7843.44	7808.68	6550.77	0.406371	0.477534	0.0525964	276.083	424.95							435.869	2	3	8242.84	8485.78	8487.35	0.0167417	0.0167417
M406T594			6187.6	6626.69	5495.55	4901.52	5046.57	3491.09	0.323851	1.36242	0.0526159	405.942	593.896							599.681	3	3	7337.62	7627.88	7332.97	0.0227287	0.0227287
M201T261			4341.38	2668.08	1878.96	5522.08	9426	13349.3	0.530955	0.314107	0.0526581	201.124	261.308							261.703	3	2	5990.92	6147.81	6148.35	0.0148851	0.0148851
M379T346			1918.73	1535.96	1301.83	1007.68	610.686	1155.96	0.215059	1.71448	0.0527526	379.135	346.26							347.166	3	2	1227.41	1366.58	1254.61	0.0574952	0.0574952
M273T209			44725.7	29936.4	21398.6	7989.91	6437.2	18247.5	1.11689	2.93992	0.0527649	273.008	209.323							209.369	3	3	21281.4	21382.9	21382.6	0.00274148	0.00274148
M233T30			136655	110927	63191	35197.4	10106.1	57316.3	2.04574	3.0284	0.0528124	233.012	29.684							31.597	3	3	75936.2	75537.6	75535.5	0.00304962	0.00304962
M200T351			59085.5	47021.1	57039.5	74348.2	68517.2	96669.3	0.819131	0.681096	0.0528669	200.054	351.058							351.814	3	3	64369.2	65025.1	64363.3	0.00588996	0.00588996
M885T38			16151.3	20944	9366.18	8520.06	3146.69	4440.16	0.761049	2.88457	0.0533348	884.597	37.813							53.632	1	3	12691.2	12684.5	12918.6	0.010437	0.010437
M383T301			1944.52	1604.41	2014	2194.55	2628.2	2251.91	0.13724	0.786318	0.0533989	383.065	300.679							303.627	3	1	2000.54	1765.52	2004.82	0.0711906	0.0711906
M235T260			6828	3981.14	6082.29	7908.04	10433	8112.06	0.336752	0.638542	0.053482	235.045	260.048							261.36	2	2	6103.41	6124.49	4960.9	0.116203	0.116203
M983T125			8786.13	6713.09	7909.19	8930.12	11608.2	11369	0.305589	0.733638	0.0535525	982.593	125.279							125.981	2	2	8536.77	8560.4	8086.66	0.031801	0.031801
M217T409			3546.32	3447.39	2924.16	4658.35	10005.5	8027.66	0.438368	0.437073	0.0536932	217.083	408.994							419.726	3	3	7386.46	7416.45	7386.15	0.00235297	0.00235297
M432T175			496.453	422.707	423.394	834.598	1514.92	838.628	0.168197	0.421108	0.0538118	432.288	175.196							175.981	3	1	895.262	923.277	896.556	0.0174738	0.0174738
M702T344			2508.03	2344.7	2424.72	3085.65	2588.04	3234.71	0.116312	0.816919	0.0539143	702	344.307							345.628	2	3	2829.16	2764.09	2764.53	0.0134396	0.0134396
M112T205			1130.68	1084.11	725.628	609.548	154.005	589.275	0.187142	2.17353	0.0541663	112.076	204.92							205.319	1	3	649.955	629.352	629.203	0.0187658	0.0187658
M334T466			998.145	1677.03	832.854	1858.76	4464.95	4236.97	0.328961	0.332179	0.0543985	334.088	466.125							474.503	3	3	2684.92	2888.45	2670.79	0.0443198	0.0443198
M219T30			5255.49	5490.52	2851.62	1680.98	787.998	2821.01	0.411353	2.57045	0.0544662	218.946	29.674							30.377	2	3	3657.77	2970.92	2950.79	0.126046	0.126046
M1198T294_1			445.259	778.647	544.104	832.353	1585.47	1292.91	0.167035	0.476458	0.054488	1197.63	294.304							294.468	2	2	1165.07	1051.37	1046.22	0.0617727	0.0617727
M503T425			1320.59	1278.48	965.143	3587.44	1694.14	3869.48	0.279947	0.389486	0.0546184	503.162	424.952							426.224	3	2	2355.08	2189.52	2353.91	0.0414235	0.0414235
M219T345			673.778	1784.95	1102.22	1996.1	2083.92	2795.59	0.194718	0.51791	0.0546844	219.042	345.045							345.806	3	3	2468.51	2336.2	2336.13	0.032102	0.032102
M160T217			5537.78	3919.58	3682.04	2010.07	3297.33	1845.49	0.335668	1.83694	0.0546991	160.007	217.419							217.426	2	3	3191.02	3190.97	3311.05	0.0214525	0.0214525
M280T176			5449.35	3682.18	2364.76	1556.22	1019.33	1567.52	0.379166	2.77482	0.0547479	280.132	175.981							177.081	2	3	2516.41	2692.88	2501.94	0.041359	0.041359
M868T295			2686.34	1817.04	3556.81	1641.99	114.002	912.734	0.34038	3.02025	0.0547582	868.174	294.933							295.328	1	3	1458.3	1477.25	1477.34	0.00745712	0.00745712
M430T258			1336.98	726.32	810.59	1340.21	1828.69	2155.7	0.175386	0.539738	0.05501	430.121	258.173							261.286	1	3	1260.34	1364.53	1261.89	0.0460898	0.0460898
M159T321			1311.01	1125.21	531.665	2623.97	8865.05	6141.74	0.495254	0.168335	0.0550588	159.077	320.902							321.535	3	3	3823.25	3969.19	3825.07	0.0216236	0.0216236
M456T402			4457.84	4526.18	5181.2	4250.44	2904.56	3299.25	0.311057	1.35497	0.0551119	456.084	402.037							402.825	3	3	4514.47	4474.49	4417.42	0.0109145	0.0109145
M414T257			9808.84	6965.87	8647.95	12220.9	12422.5	18410.4	0.42762	0.590487	0.0551445	414.088	256.846							258.25	3	3	9970.91	9968.07	10281.8	0.0179001	0.0179001
M452T350			1140.9	1141.48	1088.4	2348.52	1463.86	2881.38	0.202543	0.503569	0.055396	452.159	349.868							351.124	1	3	1600.77	1692.9	1615	0.0303124	0.0303124
M398T76			106558	72415.9	59013.8	47246.2	5863.1	34622	1.76684	2.71269	0.0554486	398.27	76.271							92.77	3	3	60407.5	60372.5	56502.4	0.037983	0.037983
M405T170			10156.3	7344.05	7490.1	19074.2	38813.1	19652.4	0.917781	0.322292	0.055547	405.204	170.255							173.458	3	3	21491.8	21493.7	22200.4	0.0188025	0.0188025
M265T374			1538.14	373.461	1559.82	2737.52	1928.57	2481.53	0.19573	0.485675	0.0557782	265.021	373.619							375.264	3	2	1601	2051.36	2062.49	0.13821	0.13821
M329T180			1910.06	965.915	741.829	3329.98	5178.18	2348.15	0.338844	0.333245	0.0557831	329.112	180.445							185.514	1	3	1963.85	1964.49	1902.25	0.0183953	0.0183953
M99T24			8593.83	7147.55	3359.62	11680	9689.69	14497.9	0.495242	0.532542	0.0557973	98.949	24.4255							25.918	3	3	11121.1	11179.3	11121.5	0.0030054	0.0030054
M231T378			31361.5	33516.3	30941.5	27352.7	13012.6	21569.2	0.910138	1.54711	0.0561986	231.06	377.803							378.706	3	3	23413.9	23264	23414.1	0.0037072	0.0037072
M264T311			3915.17	4142.22	2185.63	2157.45	1173.18	1448.33	0.334701	2.14336	0.0561992	264.104	311.31							314.3	3	1	1286.33	1330.23	1465.02	0.0684403	0.0684403
M743T294			2858.38	2205.19	3751.86	2023.85	221.07	1091.07	0.345975	2.64252	0.0564588	743.161	294.344							295.078	2	3	1449.71	1432.53	1449.72	0.00686979	0.00686979
M457T331			2499.55	3166.21	3069.81	2474.32	1272.62	970.755	0.289992	1.85166	0.0565915	456.776	331.293							335.121	3	3	2232.73	2027.46	2233.9	0.0549054	0.0549054
M296T287			6918.46	4771.99	4946.97	2775.81	1686.24	4198.96	0.418793	1.92096	0.0566824	296.098	287.108							287.168	3	3	3825.88	3825.9	3874.95	0.0073714	0.0073714
M439T419			979.057	1123.52	938.014	689.406	219.004	739.534	0.179786	1.84508	0.0568891	438.9	418.789							419.44	1	3	718.546	749.05	747.738	0.0233531	0.0233531
M875T137			82909	89421.7	69323.1	53577.8	26417.2	62825.1	1.53114	1.69202	0.056918	874.597	136.644							137.216	3	2	69818.9	73480.6	69845.8	0.029647	0.029647
M385T274			65551.6	52189.3	35574.9	67268.4	91978.7	103491	1.20921	0.583531	0.0569456	385.161	273.649							274.939	3	3	75196.3	74880.9	75197.5	0.0024292	0.0024292
M115T405_2			478545	399449	303868	637203	481955	645521	2.64892	0.669731	0.0570546	115.003	405.221							405.971	3	3	548547	554166	554158	0.00586949	0.00586949
M547T297			487.346	838.813	3097.88	3918.55	3560.77	3520.44	0.27791	0.402194	0.0570793	547.169	297.469							299.517	3	3	2030.03	2035.5	1805.4	0.0670916	0.0670916
M322T226			3531.15	2075.35	5009.81	1466.63	963.57	1352.44	0.379557	2.80658	0.0571854	322.045	225.558							226.162	3	3	1289.19	1060.48	1284.01	0.107806	0.107806
M314T221			1296.38	641.221	1823.48	2130.52	2053.01	2469.72	0.172564	0.565299	0.0575528	314.024	220.537							223.039	1	3	1283.19	1320.77	1418.49	0.052089	0.052089
M239T328			7535.24	8684.95	9514.79	7380.34	6027.94	6819.84	0.393769	1.27224	0.057554	238.859	328.466							333.519	3	3	7144.92	6849.2	7119.73	0.0232947	0.0232947
M492T150			2056.59	6008.2	5266.73	8708.01	8648.22	6791.9	0.34245	0.552073	0.0576202	492.274	150.256							152.513	2	2	8059.85	8058.97	8188.32	0.00918535	0.00918535
M89T351			47306.9	19885.6	38333.1	56370.6	54086.8	60906.7	0.792543	0.615798	0.057656	89.0242	351.327							352.716	2	1	39600.5	33179.2	39589.9	0.0988964	0.0988964
M358T203			931.081	654.153	412.191	2025.11	1007.74	1578.85	0.193359	0.433121	0.0577267	358.197	203.244							206.167	3	2	1252.76	1329.32	1247.32	0.0359211	0.0359211
M447T487			3118.9	2897.4	1837.51	3771.17	3763.13	5175.32	0.248234	0.617943	0.0577467	447.136	486.753							487.746	3	3	4667.6	4566.35	4666.63	0.012556	0.012556
M277T307			10072.6	11951.7	8498.28	14303.5	20146.4	27661.7	0.63601	0.491416	0.05776	277.032	306.634							308.683	3	3	17610.2	17613.1	17863.8	0.00822823	0.00822823
M342T444_1			1908.4	1975	2106.05	1302.4	708.553	1685.24	0.236041	1.62044	0.0578268	342.033	444.025							444.239	1	3	1907.87	1763.78	1910.08	0.0450606	0.0450606
M997T125			11585.2	7902.15	8373.49	13359.9	12097.9	16827.9	0.376414	0.658872	0.0580925	996.606	125.147							125.888	3	3	11362.5	11363.8	11293.8	0.00353186	0.00353186
M148T178			2261.77	1002.22	1120.62	10254.1	9185.95	3016.46	0.513758	0.195249	0.0582337	148.008	178.198							178.815	1	3	10356.5	10253.2	10256.3	0.00571227	0.00571227
M359T456			4118.09	3946.34	3745.22	4504.83	6320.59	7091.86	0.260925	0.659121	0.058242	359.049	455.641							456.732	3	1	5231.6	5231.8	5270.99	0.00432486	0.00432486
M222T63			68140.4	56517.6	28284.7	23979.5	13119.6	19289.5	1.37592	2.7123	0.0582765	222.08	63.2425							75.421	3	3	34731.6	35987.9	35983.2	0.0203546	0.0203546
M381T277_1			10369.3	7102.84	9559.69	11567	17552.7	21020.6	0.523649	0.539124	0.0582812	381.151	277.377							287.827	3	3	10778.4	10373	12012.3	0.0772401	0.0772401
M108T99			2433.84	1600.25	1687.66	2511.52	2812.29	2598.26	0.150418	0.722254	0.0583692	108.045	99.385							101.649	2	3	2917.61	2627.68	2660.75	0.0580205	0.0580205
M290T351			1474.83	2492.42	1815.95	2789.74	3001.05	2556.69	0.160656	0.692808	0.0583803	290.086	350.557							363.647	3	2	2777.15	2892.85	2779.66	0.0234635	0.0234635
M359T86			108248	55799.9	42551.7	19970.7	15899.6	11963.9	1.68647	4.31907	0.058737	359.222	85.9275							92.14	2	3	55948.9	55952.9	56649.8	0.00718189	0.00718189
M341T365			4781.56	3493.23	3918.43	6198.16	5147.61	7967.07	0.265644	0.631354	0.0587942	341.108	365.08							365.697	3	3	4627.19	4678.97	4677.68	0.00633614	0.00633614
M203T261			83673.3	38729.7	66792.8	172928	319134	140646	2.63848	0.299026	0.0588805	203.082	261.329							263.47	3	3	170230	170169	159288	0.037823	0.037823
M620T307			1110.08	456.869	705.775	1123.93	1403.25	1625.56	0.148198	0.547284	0.0589073	619.975	307.467							308.666	1	3	1066.01	1066.78	1089.34	0.0123406	0.0123406
M804T419			1079.41	1043.73	730.377	505.439	242.973	718.971	0.176291	1.94463	0.059166	804.337	419.39							419.514	2	3	735.014	788.257	788.667	0.040043	0.040043
M163T241			8561.75	7893.02	11806.1	4229	6422.75	6489.63	0.502828	1.6487	0.0592223	163.006	241.418							244.351	2	3	4373.93	3033.02	3928.31	0.180739	0.180739
M414T306			4766.4	3652.87	3884.21	5019.36	8606.32	7322	0.340916	0.587343	0.0592403	413.975	305.888							307.467	3	3	5901.95	5901.89	5834.1	0.0066595	0.0066595
M396T267			1519.33	1900.49	1990.94	2323.2	4672.08	4724.04	0.291517	0.461695	0.0592483	396.214	266.721							267.623	3	2	3153.06	3269.79	3148.26	0.0215719	0.0215719
M233T442			3940.57	5165.56	5478.58	3681.48	2492.92	3635.18	0.342851	1.48678	0.059287	232.924	441.692							445.742	3	3	4100.82	4099.96	4268.8	0.0233922	0.0233922
M620T257			1031.65	1102.11	751.273	2000.21	1208.75	2214.11	0.184372	0.531994	0.0593495	620.198	257.466							259.471	3	3	1601.48	1713.72	1716.77	0.0391685	0.0391685
M476T152			110836	124454	96341.5	93698.3	33281.7	50064	1.84155	1.87316	0.0594836	476.278	151.959							152.626	2	1	91066.9	88688.1	91020.2	0.0150694	0.0150694
M177T79			33048.4	43229.6	17113.6	47118.2	109182	97787.7	1.58796	0.367557	0.059497	177.04	79.4805							81.235	3	0	78279.5	78269.7	76858.5	0.010509	0.010509
M457T221			11059.8	12971.4	11916.9	13779.7	21928.5	19803.8	0.49549	0.647572	0.0596624	457.083	221.169							221.976	3	3	14773.8	14884.5	14775.9	0.00427499	0.00427499
M287T383			993.395	528.906	467.055	1300.6	1011.3	1130.59	0.133849	0.577883	0.0598779	287.124	382.572							384.034	2	3	1135.74	1129.92	1263.48	0.0641675	0.0641675
M533T346			998.25	646.837	952.445	1479.95	1142.92	1910.23	0.139848	0.573015	0.059907	533.154	346.324							348.27	2	2	1184.59	1187.69	1239.07	0.0254221	0.0254221
M455T100			4869.17	4324.31	3572	844.293	1676.15	3487.95	0.370011	2.12461	0.0600525	455.238	99.5175							104.123	2	2	3117.74	3118.11	3146.91	0.00535119	0.00535119
M277T172			9129.45	12223	9571.67	19383.7	17619.6	33288.5	0.699357	0.439939	0.0600904	277.156	172.189							173.455	3	3	19081.3	19462.6	19080.7	0.0114701	0.0114701
M432T154_1			1471.67	1536.02	1347.38	948.735	1336.24	875.743	0.159503	1.37788	0.0601796	432.224	153.996							155.349	3	2	2179	1856.62	1853.95	0.0952029	0.0952029
M386T29			1727.59	2281.66	1519.34	560.473	852.103	1437.28	0.231794	1.93996	0.0602334	386.166	29.044							36.989	2	2	2017.65	2017.41	2144.15	0.0354905	0.0354905
M382T370			1943.43	1412.13	1978.78	2527.03	2618.33	3884.53	0.191841	0.590742	0.0604241	382.135	369.886							370.233	3	2	2528.12	2528.2	2588.93	0.013768	0.013768
M564T32			3425.82	9396.26	3558.5	12981.8	12131.5	9106.11	0.480657	0.478692	0.0604768	564.345	32.3355							34.347	3	2	18777.6	18547.4	18774.9	0.00706443	0.00706443
M436T191			192720	193086	142407	257061	604167	460355	3.51087	0.399682	0.060652	436.283	191.483							192.478	3	3	335269	335286	330298	0.00861703	0.00861703
M171T348			4466.15	4622.24	3751.92	6108.13	9730.99	13328.2	0.462962	0.440229	0.0606935	171.077	348.438							349.56	3	3	7917.8	7685.69	7918.48	0.0171169	0.0171169
M116T351			7786.04	8404.47	9836.91	6322.7	1114.46	5326.25	0.553493	2.03922	0.0607534	116.046	351.142							352.006	2	3	6161.79	6409.51	6164.81	0.0227618	0.0227618
M186T230_2			3753.31	3001.39	3309.19	4457.78	4500.04	6428.92	0.224099	0.654062	0.0608581	186.458	230.326							234.405	3	3	4451.18	4550.41	4550.6	0.0126947	0.0126947
M173T283			1546.11	10482.4	10795.8	18886.8	41170.3	21829.3	0.955565	0.278732	0.0610639	173.01	283.108							284.492	2	2	20376.7	18847.3	20402.6	0.0448084	0.0448084
M291T33_2			11281.9	11741.6	13863.4	10890.1	9264.35	9299.81	0.462129	1.25234	0.0610884	291.198	33.094							34.347	3	2	12457.4	12457.4	12496.2	0.00179592	0.00179591
M982T141			5810.91	5998.9	7207.21	4895.91	4330.32	5503.71	0.348323	1.29104	0.0611612	981.588	141.113							142.307	2	2	6052.68	5895.72	6684.11	0.0671919	0.0671919
M984T188			4458.46	5077.42	2364.59	7957.06	15159	8175.49	0.561386	0.38031	0.0612042	983.65	188.264							189.848	3	2	8367.15	8416.35	8367.19	0.00338665	0.00338665
M384T350			1862.72	2582.18	3191.74	1480.47	1599.28	1571.5	0.261387	1.64185	0.0613513	384.036	350.431							352.716	2	3	1770.31	1887.21	1883.42	0.0359642	0.0359642
M227T102_2			12010.8	11077.2	5913.26	3935.54	462.957	5706.19	0.620001	2.87008	0.0614162	227.165	101.738							104.279	3	3	5032.28	4952.03	5632.31	0.0714176	0.0714176
M417T430			1375.23	841.831	568.062	1724.23	3905.21	2443.32	0.293705	0.345003	0.0615389	417.162	430.341							441.975	3	2	2710.42	2514.67	2540.89	0.0410473	0.0410473
M259T305			1271.16	1289.6	896.786	2192.74	1432.13	1797.63	0.151623	0.637631	0.0615391	259.023	305.218							308.117	3	1	1297.77	1211.19	1219.56	0.0384263	0.0384263
M201T231			51486.2	51949.7	50774.3	56424.9	77147.1	66944.1	0.763088	0.769067	0.0615874	201.038	230.748							231.262	3	3	59647.8	59648.7	59460.1	0.00182324	0.00182324
M299T64			141793	99986.5	115377	95461.2	41885.4	67712.9	1.85541	1.74172	0.0617978	299.258	63.838							64.615	3	3	86605.1	87092.3	87087.9	0.00322104	0.00322104
M270T230			6066.12	6786.87	6592.87	7409.89	6907.34	7133.12	0.202036	0.906552	0.061844	269.979	230.022							231.925	3	2	6889.62	6889.73	6938.78	0.00410524	0.00410524
M640T199			1088.65	1226.79	663.754	447.242	477.778	655.134	0.169589	1.88538	0.0619151	640.438	199.426							199.7	2	2	621.509	653.521	653.409	0.0287021	0.0287021
M344T311			15308.8	4429.12	8810.4	17445.8	17967.9	17540.8	0.526075	0.53911	0.061926	344.134	311.127							313.828	2	2	16355.8	17978.9	17984.9	0.0538324	0.0538324
M782T393			2436.35	1583.06	1882.97	1345.16	775.508	1354.47	0.234185	1.69846	0.0619842	782.137	392.861							393.083	1	3	1065.67	1073.32	1071.79	0.00377923	0.00377923
M1106T192			11081.3	15328.4	12798.8	19529	34388.7	21991.4	0.729542	0.51652	0.0619982	1105.74	192							193.128	3	2	19641.4	19596.9	19641.4	0.00131026	0.00131026
M430T351			6720.94	3658.63	3412.55	9452.29	32862.7	25225.3	0.934968	0.204206	0.0620541	430.156	350.584							351.124	3	3	13286.7	13287.8	12916.2	0.0162726	0.0162726
M562T591			3112.47	3395.32	2857.27	2160.48	2868.32	2201.03	0.22087	1.29534	0.062103	561.861	590.955							593.92	2	2	2543.41	2307.03	2546	0.0556599	0.0556599
M429T261			2700.77	2179.99	1380.53	3176.74	8521.3	7650.69	0.452538	0.323602	0.0621849	429.158	260.76							265.339	3	3	2779	2848.1	2751.7	0.0177913	0.0177913
M177T133			59996.4	67885.7	61079.6	87051.9	70326.1	99618.3	0.724084	0.73527	0.0622098	177.04	132.702							134.599	2	2	81350.4	81352	79639.2	0.012236	0.012236
M394T371			1850.89	1360.86	587.919	2102.53	2425.63	3403.26	0.244744	0.479065	0.0622297	394.067	370.547							371.082	2	2	2256.69	2088.61	2259.98	0.0445122	0.0445122
M186T172_2			31896.4	20513	15987.1	14186.4	1641.37	6644.91	0.955571	3.04354	0.0624859	186.113	171.54							172.825	2	3	14991	15192.7	15190.5	0.00765874	0.00765874
M114T424			5706.6	6314.95	5014.16	7388.98	10991.8	7833.13	0.352539	0.649874	0.0625993	114.019	423.781							424.286	2	1	7299.23	7400.59	7301.65	0.00788619	0.00788619
M687T188_1			7110.61	6256.29	3540.56	2277.8	1127.15	3591.74	0.45218	2.41649	0.0626369	687.256	188.407							189.848	2	3	3454.29	3454.11	3353.94	0.016921	0.016921
M468T424			1887.82	3278.46	2695.53	1768.05	632.073	1427.95	0.292256	2.05373	0.0626397	468.127	424.473							424.954	2	3	2035.47	1985.08	2033.62	0.0141592	0.0141592
M293T347			3023.56	3047.52	2483.3	3481.12	6643.14	5885.83	0.324211	0.534312	0.0626445	293.113	347.023							347.62	3	2	4703.25	4476.9	4464.65	0.0295404	0.0295404
M298T350			3816.37	2204.58	3213.59	5273.42	5635.07	9626.65	0.366152	0.449695	0.0626846	298.114	350.408							351.254	3	3	5214.27	5216.96	5070.56	0.0162095	0.0162095
M280T459			2573.71	2170.23	2389.65	1257.71	438.726	1956.72	0.281557	1.95272	0.0629082	279.949	459.034							473.23	3	1	1905.69	1527.96	1700.26	0.110503	0.110503
M287T360			1128.73	1062.22	1317.93	1425.8	2656.1	2270.27	0.194762	0.552392	0.0631243	287.064	359.863							361.49	3	3	1681.65	1773.73	1779.25	0.031419	0.031419
M545T223			1445.37	1548.05	2701.1	724.18	599.624	1089.17	0.269454	2.35996	0.063129	545.073	223.025							224.892	2	2	1638.99	1917.16	1669.02	0.0876561	0.0876561
M242T364			2461.38	1654.81	1266.85	4170.15	3001.84	6481.46	0.334914	0.394263	0.0633253	242.114	363.962							364.435	3	3	2998.89	3041.95	2999.68	0.0081752	0.0081752
M531T304			540.276	904.105	827.332	980.31	1178.3	1446.93	0.115648	0.63006	0.0637055	531.053	304.291							305.353	3	2	1068.68	1028.56	1028.22	0.0223279	0.0223279
M734T63			76583.3	100716	74092.1	64708.3	14830.1	43942	1.67114	2.03588	0.0638453	734.479	62.84							63.162	0	2	67784.7	67624	71322.3	0.0303347	0.0303347
M204T318			1649.9	1596.7	1805.17	1374.92	1182.91	1552.18	0.168833	1.22914	0.0640113	204.01	318.414							333.519	3	1	1333.3	1431.76	1562.52	0.079714	0.079714
M576T189			7124.76	6921.4	5299.72	20157.1	9334.96	24526.2	0.689422	0.358136	0.0640524	576.332	188.755							197.08	3	3	13182.7	14537.5	13191	0.0571804	0.0571804
M311T346			10514.3	8679	8020.42	21132	60336.2	33801.9	1.20661	0.236086	0.0642632	311.098	345.603							346.448	3	3	25538.9	25539	25458.8	0.00181329	0.00181329
M397T65			1336.81	1657.22	1402.88	852.426	630.172	1281.43	0.194893	1.59077	0.0642654	397.35	64.8815							65.723	3	1	1746.63	1427.77	1408.6	0.124286	0.124286
M595T344_1			964.523	1315.69	1011.16	814.118	673.815	862.119	0.148561	1.40055	0.0642918	595.073	344.29							344.415	2	2	835.383	811.824	782.179	0.0329218	0.0329218
M352T282			2396.9	1734.45	2037.5	2841.99	4924.24	3371.52	0.264907	0.553868	0.0643538	352.081	282.116							284.188	2	3	2962.47	2449.83	2972.85	0.106979	0.106979
M135T165			2609.16	1771.57	2423.25	1213.14	1772.31	1528.89	0.222226	1.50719	0.064365	134.865	165.151							177.435	3	2	2150.65	868.147	2424.14	0.457879	0.457879
M360T435			3196.45	3607.2	1814.36	5323.67	15868.4	10943.5	0.621906	0.268176	0.0644172	360.141	434.503							436.543	3	3	9411.61	9410.56	9625.35	0.0130461	0.0130461
M385T257			170611	113736	121270	225266	283282	467090	2.69318	0.415745	0.06452	385.161	257.439							258.25	3	3	208223	210295	208224	0.00572481	0.00572481
M302T362			2819.76	2895.78	3843.45	2453.47	2095.05	2376.39	0.263721	1.38038	0.064561	301.985	362.257							363.16	3	3	2497.61	2568.48	2498.4	0.0161368	0.0161368
M158T117			310405	311778	149126	563503	494596	1.01309e+06	4.23668	0.372398	0.0647025	158.061	117.394							118.364	2	2	558010	557536	543828	0.0145618	0.0145618
M381T446			423.236	1610.54	1363.7	2467.75	2564.85	4828.48	0.281964	0.344533	0.0647164	381.114	446.085							447.792	3	1	2255.15	2374.53	2256.07	0.0299145	0.0299145
M89T231			4673.72	4052.89	3447.24	5844.79	4612.29	6043.48	0.195963	0.737784	0.0648735	88.7502	230.523							231.197	3	3	5297.59	5296.56	5191.92	0.0115378	0.0115378
M395T241			2160.93	1361.63	1321.72	2138.4	2442.2	2499.92	0.156048	0.68417	0.0651405	395.098	241.299							241.771	1	3	2171.71	2099.45	2527.65	0.101147	0.101147
M313T246			2940.37	1919.33	4180.6	4539.17	5073.82	4551.32	0.239129	0.638245	0.0651881	313.023	246.381							249.534	1	3	3988.99	4004.65	2812.65	0.189814	0.189814
M500T403			5756.34	10012.8	10479	5763.6	4250.97	4246.01	0.50653	1.84061	0.0653025	500.048	402.611							411.279	3	2	6109.34	6479.84	6480.2	0.0336682	0.0336682
M203T477			4115.19	3369.39	1454.85	8650.53	4421.97	6909.58	0.401853	0.447372	0.0653454	203.103	477.228							483.595	1	3	3704.5	3393.23	4586.39	0.158908	0.158908
M237T104			32653.7	22716	16073.6	14430.5	9613.17	8456.24	0.875879	2.19826	0.0654277	237.149	103.542							104.909	2	3	14237.6	14234.7	13114.5	0.0467177	0.0467177
M474T306			1571.97	1424.98	774.977	1655.23	2578.58	2313.27	0.201555	0.576123	0.0657097	473.995	306.062							308.107	3	2	1490.19	1582.24	1487.82	0.0354201	0.0354201
M246T405_1			17831.2	13446.8	9507.82	22796.8	17608.2	22499.5	0.527791	0.648377	0.0658538	246.043	404.795							405.488	3	3	20393.8	20664.2	20399.1	0.0075467	0.0075467
M371T177_2			4536.42	11235	8091.4	462.282	3734.45	3205.68	0.538886	3.22365	0.0659453	371.207	177.281							178.815	1	3	4193.67	4200.27	4370.07	0.0235019	0.0235019
M345T99			12320.9	7617.5	1668.03	14247.5	20054.6	14518.6	0.66507	0.442567	0.0661826	345.093	98.7095							99.078	3	2	16171.3	16171.9	16312.5	0.00501755	0.00501755
M352T24			1254	1423.29	1023.83	412.403	201.131	1028.72	0.207859	2.25368	0.0663824	351.827	24.474							25.475	1	3	1006.49	873.577	1006.28	0.0796983	0.0796983
M686T32			63243	37941.6	42571.4	17444.2	35006.2	19571.9	1.14531	1.99599	0.0664116	685.539	32.262							33.295	3	3	29395.9	29396.1	28959.5	0.00861449	0.00861449
M208T312			14904.6	13957.3	9499.52	9347.58	8354.38	7535.42	0.536754	1.52003	0.0664561	208.072	311.787							313.828	3	3	10344.5	10340.5	10520.9	0.00990491	0.00990491
M253T345			591.657	203.074	281.357	2325.51	662.698	2064.86	0.237816	0.212958	0.0666098	253.143	345.297							349.244	1	3	711.021	1107.26	688.026	0.282116	0.282116
M540T277			6423.71	6922.33	7594.44	5452.62	459.569	3749.47	0.505891	2.16738	0.0668058	540.313	277.379							277.997	3	3	4307.52	4472.69	4468.29	0.0213114	0.0213114
M168T149			360.941	2125.11	997.496	2680.89	2120.78	3212.82	0.231561	0.434656	0.0668866	168.033	149.267							158.102	3	1	1554.73	1556.22	1623.86	0.0250185	0.0250185
M274T429			2428.05	1671.06	1384.28	1264.66	875.839	673.923	0.230482	1.94831	0.0670086	273.962	428.889							431.04	3	2	1229.5	1241.6	1063.71	0.0843594	0.0843594
M677T246			756.215	958.687	610.99	975.261	1099.68	1052.71	0.0919605	0.743654	0.0671828	677.295	245.796							246.426	1	3	1055.08	1058.98	954.06	0.0581604	0.0581604
M141T74			29297.8	21971.1	13709.3	13340.7	3327.55	8402.15	0.899188	2.59182	0.0677655	141.092	74.24							77.072	3	3	16309	17294	17303.3	0.033673	0.033673
M480T344			6578.7	6907.12	7414.14	6553.66	5397.07	4935.31	0.333268	1.23771	0.0681015	480.006	344.378							346.358	3	3	6374.26	6211.53	6374.17	0.0148613	0.0148613
M115T69			42504.2	42226.1	17957.1	67302.9	76982.3	47268.6	1.13939	0.536076	0.0682656	115.04	69.4695							84.697	2	2	46311.8	46950.5	45955.7	0.0108609	0.0108609
M720T141_1			2352.43	3210.8	1581.34	3277.52	5811.94	4523.87	0.311363	0.524822	0.0683123	720.23	140.507							141.633	3	2	3720.97	3835.28	3834.29	0.0173072	0.0173072
M275T170_1			1221.76	1024.75	1851.15	1992.96	2008.12	1953.44	0.143396	0.688159	0.0683279	275.035	169.59							174.728	2	3	1145.63	1104.63	1248.03	0.0633376	0.0633376
M387T72			3682.54	2413.71	2649.52	2249.1	1587.68	1568.35	0.267183	1.61805	0.0683348	387.203	72.355							73.942	3	1	2963.27	2965.25	3017.32	0.0102787	0.0102787
M285T34			23498.8	20279.1	11038.4	28845.1	66043	44674.3	1.17105	0.392774	0.0684623	285.222	33.813							47.083	3	3	29417.8	29852.4	29418.1	0.00848509	0.00848509
M506T396			5840.16	5583.92	7697.43	4901.09	3407.58	4743.29	0.394496	1.46503	0.0685299	506.098	396.211							397.035	3	3	4645.97	4608	4689.92	0.00882086	0.00882086
M331T79			7179.3	7483.96	7163.81	11758.4	37464.4	28568.3	0.939648	0.280586	0.0685893	331.06	78.871							80.061	3	3	16012	16010.9	15935	0.0027623	0.0027623
M537T196			3377.07	4210.21	3489.32	6942.86	4426.94	8242.32	0.310358	0.564783	0.0686351	537.33	195.624							196.978	2	3	5953.53	5863.93	5866.95	0.00863241	0.00863241
M240T183			5271.95	7335.88	4690.98	3580.53	4218.08	2995.28	0.352354	1.60265	0.0687203	240.125	182.833							183.044	1	3	3225.76	3517.53	3509.11	0.048597	0.048597
M267T202			789.333	1229.85	585.372	1952.07	1516.41	3252.34	0.234009	0.387536	0.0687902	266.994	202.331							203.292	2	3	1610.34	1618.57	1626.28	0.00492726	0.00492726
M737T184			4703.05	2907.13	2695.06	2032.41	889.277	1935.67	0.338111	2.12157	0.0687945	737.412	184.304							198.157	2	2	2721.53	2878.45	2724.82	0.0323112	0.0323112
M248T189			1546.58	1341.14	4505.53	4380.65	6463.73	5336.63	0.332997	0.456909	0.0690136	248.022	189.033							200.673	2	2	2830.71	2836.17	2491.7	0.0725564	0.0725564
M534T419			1543.13	1786.2	2039.65	1487.01	483.301	1004.26	0.236141	1.80496	0.0690561	533.953	419.251							420.863	2	3	1308.68	1308.87	1215.97	0.0419324	0.0419324
M404T299_2			3327.92	6058.79	10012.2	1980.6	310.086	2116.97	0.562238	4.40118	0.0691539	404.192	299.37							299.983	2	3	3273.12	3288.07	3262.43	0.00393433	0.00393433
M542T125			1328.72	1030.91	914.287	4748.89	6241.74	1855.59	0.382111	0.254855	0.069173	542.29	125.295							128.844	2	2	2985.49	2985.5	2998.46	0.00250392	0.00250392
M615T202			3051.06	4434.29	2991.86	2617.59	1533.37	2136.8	0.300056	1.66628	0.0691774	615.252	201.967							202.555	2	2	3423.25	2987.97	3055.98	0.0742018	0.0742018
M330T346			1373.84	948.81	1141.43	1747.02	1541.74	2488.2	0.152142	0.599635	0.0692261	330.167	346.26							348.526	3	2	1432.11	1369.64	1361.23	0.0279047	0.0279047
M295T344_2			1010.69	1352.23	1303.62	1692.33	4718.56	4563.34	0.327271	0.334104	0.0695905	295.08	344.415							345.944	1	3	1748.94	1614.57	1673.12	0.0401294	0.0401294
M427T257			3128.26	2794.95	2381.72	4812.82	3163.88	5189.32	0.237002	0.630785	0.0696053	427.117	256.923							258.91	2	3	4131.64	3983.48	3986.95	0.0209608	0.0209608
M86T286			409.236	317.158	850.33	1425.73	764.249	1519.73	0.153257	0.425027	0.0697436	86.0247	286.498							289.804	2	2	962.061	913.037	889.41	0.0402145	0.0402145
M545T33			2755.79	1383.66	1626.93	1052.07	864.444	554.238	0.246694	2.33385	0.0698459	545.384	32.997							33.084	1	3	1548.33	1497.72	1493.72	0.020114	0.020114
M456T236			1713.41	1333.69	1870.6	933.618	159.445	1216.72	0.243468	2.12907	0.0699682	456.276	235.954							236.395	2	3	1317.21	1261.15	1263.67	0.0247264	0.0247264
M189T26			191375	156420	79395.5	1.01604e+06	263413	840062	4.94524	0.201551	0.0699949	188.986	26.428							27.555	3	3	439348	430816	439431	0.0113392	0.0113392
M245T24			1320.41	1480.92	792.811	773.719	680.808	490	0.178899	1.84834	0.0700823	244.908	24.383							25.475	2	3	819.616	817.635	884.821	0.0454755	0.0454755
M259T342			1097.43	1351.7	1076.45	2392.72	1370.45	2081.64	0.158654	0.603196	0.0702503	258.986	342.415							355.404	1	3	1409.23	1198.31	1402.6	0.0897008	0.0897008
M796T168_2			3112.53	1684.38	1902.5	3302.16	8946.14	9796.93	0.474736	0.303894	0.0702633	796.465	168.357							170.882	1	3	9444.33	9395.21	9703.96	0.0174371	0.0174371
M309T219			513.191	562.06	1640.49	2259.44	1511.99	2810.16	0.205696	0.412626	0.0705175	309.015	218.672							220.736	1	3	1200.6	1238.85	1200.91	0.018127	0.018127
M333T391			1423.19	1888.04	1562.22	2755.54	2992.48	5391.48	0.274686	0.437492	0.0705787	333.092	391.14							392.402	2	3	4240.18	3961.12	3997.66	0.0372993	0.0372993
M200T175			1379.54	1983.78	939.927	1951.76	3696.17	2987.74	0.255426	0.498311	0.0706248	199.955	174.655							176.394	2	3	1815.95	2058.87	2092.72	0.0758979	0.0758979
M478T453			4764.35	4925.92	3001.05	2333.11	1594.11	3159.23	0.353356	1.79093	0.0709027	478.086	452.566							453.584	0	2	3189.19	3189.14	3162.06	0.00492032	0.00492032
M589T267			1505.06	1234.24	1414.92	1613.86	1652.42	1529.36	0.0962144	0.866247	0.0709827	589.312	266.635							267.809	3	2	1450.4	1363.61	1459.67	0.0371977	0.0371977
M596T344			1805.22	1430.83	2135.95	2995.36	2101.08	2721.92	0.145141	0.687102	0.0710345	596.034	344.295							345.628	3	3	2699.24	2720.34	2700.71	0.00435256	0.00435256
M350T260			3226.44	2685.26	5083.83	5844.5	5329.63	8198.1	0.287503	0.567593	0.0710355	350.119	259.59							261.286	3	3	5712.32	5645.73	5714.19	0.0068534	0.0068534
M383T250			9517.74	6509.54	4366.29	1753.89	474.296	4378.01	0.519582	3.08704	0.0713327	383.03	249.534							249.972	3	3	4110.08	4217.85	4219.8	0.0150129	0.0150129
M439T55			4884.8	5560.43	1971.07	10693.4	22419.6	9938.17	0.716105	0.288408	0.0713341	439.225	55.286							55.886	3	2	9840.77	9518.81	9838.85	0.0190419	0.0190419
M401T288			2197.9	5138.09	4655.31	5524.37	7358.69	8968.15	0.327514	0.54877	0.0714172	401.098	287.998							288.464	1	3	5121.35	5149.02	3257.3	0.24046	0.24046
M202T240			1968.01	1635.84	1388.33	14197.6	29049.1	7766.64	0.876861	0.0978603	0.0717204	202.061	239.963							240.384	3	1	10067.4	10029.9	10029.9	0.00215488	0.00215488
M879T32			7105.55	8500.46	6425.17	12534.9	15784.1	27744.5	0.657358	0.392968	0.0718294	878.528	32.363							33.693	1	3	15820.5	15865.7	16167.2	0.0118161	0.0118161
M965T137			7389.91	6883.59	4552.16	8056.9	14640.4	17503.9	0.542287	0.468287	0.0718435	964.572	136.652							137.624	2	3	13324.8	13372.8	13957.9	0.026012	0.026012
M207T80			8146.85	7277.28	5436.81	5744.89	3921.62	3454.32	0.409922	1.58991	0.0719153	207.102	79.894							81.419	3	1	4090.27	3969.71	4092.89	0.017373	0.017373
M288T440			1063.16	2090.44	1138.38	2421.84	5250.95	3216.06	0.321859	0.394163	0.0719995	288.131	440.005							441.829	3	2	2455.94	2416.8	2456.44	0.00930887	0.00930887
M266T419_2			7737.88	7641.71	7950.29	6281.4	2607.78	5911.67	0.460801	1.57625	0.0722065	266.005	418.817							420.134	3	3	6399.25	6385.77	6388.38	0.00111794	0.00111794
M303T428			1341.38	1376.23	699.676	2317.16	3486.8	6255.09	0.345179	0.283379	0.0724107	303.095	428.356							428.97	3	2	1980.32	1994.99	1736.23	0.0763448	0.0763448
M909T104			20463.4	13696.1	21571.8	11913.2	12948.6	12820	0.646567	1.479	0.0725095	908.569	103.589							117.688	3	3	14189.9	15769.2	16365	0.0727912	0.0727912
M372T304			890.445	662.773	523.145	1775.2	867.902	1828.34	0.179974	0.464361	0.0725528	372.042	303.724							310.83	2	3	1258.42	1320.34	1320.12	0.0274561	0.0274561
M167T372			26590.3	34625.6	28371.2	41529.2	48346.4	34224.6	0.62561	0.721892	0.0726033	167.043	371.59							372.363	3	3	32020.6	32029.2	33761.5	0.0307525	0.0307525
M552T197			16390.6	15139.6	11682.4	18296.7	33901.9	41288.4	0.821809	0.462231	0.0726769	552.33	196.886							197.607	3	2	23794.2	23793.2	23156.2	0.0156077	0.0156077
M375T280			1710.93	1725.91	1727.25	1646.18	1249.27	1121.65	0.170113	1.28552	0.0728023	375.151	280.43							285.458	3	2	1576.97	1782.4	1658.62	0.061837	0.061837
M270T327			1809.04	1864.38	1213.78	653.537	1190.66	1106.46	0.195763	1.65631	0.0728132	270.144	327.091							328.739	3	1	944.805	1060.93	925.038	0.0751531	0.0751531
M139T56			1566.04	1423.01	906.934	882.037	810.459	702.065	0.177775	1.62701	0.0728409	139.112	55.8065							58.955	2	2	1598.45	1598.52	1626.21	0.00995619	0.00995619
M972T195			3242.27	2923	1647.88	9074.33	3556.7	9449.22	0.448642	0.353852	0.0728489	971.612	195.075							196.347	3	3	5483.43	5457.32	5447.27	0.00341617	0.00341617
M148T153			30485.2	26324.1	12465.4	35887.1	35548	37640.6	0.744304	0.635107	0.072882	148.04	152.929							153.316	3	3	35709.5	36288.9	36316.6	0.00949386	0.00949387
M145T102			3946.16	19173.3	7968.27	22182.7	57741.9	33926	1.15701	0.273057	0.0729236	145.013	101.769							103.176	2	2	34164	34163	34001.3	0.00274507	0.00274507
M233T257			6375.07	2850.96	4631.59	2580.52	1528.2	2058.8	0.388217	2.24687	0.0732111	233.056	257.315							260.11	2	3	1900.51	1900.43	1865.05	0.0108284	0.0108284
M215T217			1165.28	957.888	1008.69	3807.39	3134.68	8564.98	0.40509	0.201964	0.0733918	215.14	216.791							217.596	3	3	3176.11	3175.85	3141.73	0.00624883	0.00624883
M837T141			75042.8	49709.1	30213.2	29782.1	4331.99	12392.2	1.43816	3.33214	0.0734597	836.58	141.003							141.679	3	3	41058	41057.8	41206.7	0.00209009	0.00209009
M597T294			950.789	597.573	671.306	1062.98	976.032	1403.93	0.108635	0.644701	0.0735432	597.251	294.019							295.591	2	2	969.595	924.449	971.509	0.0278844	0.0278844
M341T51			79963.3	40386.3	43539.8	30651.8	9243.11	21835	1.4133	2.65494	0.0736555	341.211	51.3515							52.223	3	3	38890.2	37878.3	38854	0.0148953	0.0148953
M577T428			1310.41	1177.12	1125.37	714.488	650.339	1118.57	0.165724	1.45482	0.0739928	576.758	427.904							428.35	2	3	1124.46	1123.25	1143.19	0.00989289	0.00989289
M359T419			1319.52	2064.89	1324.58	2271.35	4063.26	2676.28	0.251565	0.522589	0.0740021	359.194	418.64							420.194	3	3	2238.14	2238.04	2188.71	0.0128321	0.0128321
M310T265			49373.5	13454.4	15958.8	54023.6	120857	70947	1.64143	0.320496	0.0740436	310.15	265.273							280.419	3	3	73086	71701.3	71619.3	0.0114251	0.0114252
M567T126			3717.77	1156.27	742.252	5181.68	3374.8	4879.04	0.33182	0.418018	0.074248	567.268	126.114							127.798	3	3	3692.22	3776.28	3695.08	0.0128257	0.0128257
M422T278			4655.44	3693.94	3711.63	1809.62	1493.98	3572.96	0.339721	1.75393	0.0745007	422.14	277.997							279.249	2	3	3125.45	3089.93	3125.4	0.00658049	0.00658049
M588T41			33928.2	26937.2	35945.9	39902	61842.7	46008.9	0.814021	0.655221	0.0746164	587.502	40.847							46.524	3	1	37376.3	38691.2	37940.5	0.0173581	0.0173581
M259T30_2			6182.65	6809.11	3017.8	1758.01	2623.63	2858.59	0.405042	2.21119	0.0747069	259.101	29.9285							32.227	3	3	5154.28	4695.96	5152.84	0.0528285	0.0528285
M190T283			3066.14	2028.22	1087.79	931.681	581.267	428.589	0.277341	3.18415	0.0748329	190.107	283.416							286.738	2	3	1457.05	1407.34	1453.98	0.0193509	0.0193509
M693T403			812.021	1464.99	1043.61	752.686	518.811	589.502	0.170533	1.78432	0.0748956	693.024	403.413							412.62	2	3	1157.5	1227.14	1160.99	0.0331995	0.0331995
M228T168			45524.8	58417.9	15177	84331.9	63397.6	73109.1	1.21073	0.539397	0.0749724	228.028	167.725							168.971	2	3	54891.8	58568.1	58646.2	0.0373972	0.0373972
M340T273			1480.59	473.118	1136.87	1859.35	3450.71	2000.55	0.247984	0.422752	0.0750675	340.16	272.97							283.842	3	3	2083.96	2027.79	2085.74	0.0159535	0.0159535
M400T346			4962.8	4864.4	4153.4	11848.1	38673.5	20266.4	0.975265	0.1975	0.0752159	400.144	345.603							347.088	3	3	13625.8	13685.4	13685.2	0.00251417	0.00251417
M239T69			3615.61	3905.55	2040.55	11240.7	4365.78	9084.71	0.45991	0.387252	0.0752631	238.987	68.8055							81.381	3	2	4288.06	4815.62	4248.23	0.0711615	0.0711615
M290T68			3461.96	1886.04	2349.88	1213.06	1248.52	1702	0.266849	1.84886	0.0753404	290.053	67.716							71.831	3	1	1831.74	1257.78	1354.03	0.207522	0.207522
M371T277			9306.85	7156.76	8903.3	5765.59	3008.78	6965.49	0.481947	1.61164	0.0754112	371.179	277.368							277.385	3	3	6867.55	6670.16	6862.93	0.016566	0.016566
M265T216			2167.01	550.033	1906.76	5865.07	4117.19	11906	0.471396	0.211246	0.0755185	265.12	216.144							229.283	3	3	4730.71	4732.84	4616.32	0.0142046	0.0142046
M184T112			18068.6	11970.3	6316.39	30834.7	18857	21990.3	0.696615	0.507175	0.0755738	184.061	112.247							112.462	3	2	18715.9	18324.3	18726.3	0.0123272	0.0123272
M1098T46			16962.6	17666.5	14559.4	13113.6	14585	10352.5	0.497956	1.2927	0.0756106	1097.84	46.1825							50.342	3	2	15061.6	14691.1	14657.1	0.0151559	0.0151559
M197T387			4131.07	1209.51	2889.25	7343.64	5134.7	4450.28	0.305231	0.486148	0.0756251	197.055	386.898							392.453	2	2	2455.37	4343.97	4358.73	0.294317	0.294317
M473T299			1190.69	1290.84	586.606	3732.76	1824.94	2071.72	0.248044	0.402145	0.0757828	473.239	298.736							313.756	3	3	1191.59	1233.51	871.68	0.180096	0.180096
M507T151			536775	692499	309328	1.26501e+06	987425	699020	4.23284	0.521304	0.0757894	507.273	151.306							153.816	3	3	863118	865313	868690	0.00324169	0.00324169
M154T388			170290	155767	107168	225619	220649	376031	2.19184	0.526846	0.0758051	154.062	387.779							391.188	3	3	260592	261023	282290	0.0462926	0.0462926
M322T257			8537.83	6432.65	5431.24	8886.1	8682.88	10139.6	0.263261	0.736297	0.0758272	322.061	256.854							258.25	3	3	8549.16	8437.4	8547.81	0.00753544	0.00753544
M481T278			1806.72	1656.92	2404.62	925.966	1643.23	711.96	0.230544	1.78847	0.0761265	481.202	277.971							279.869	3	2	2144.62	2137.35	2035.58	0.0289519	0.0289519
M359T396			23339.5	24837.2	30259.8	21329.6	9937.16	18503.3	0.844014	1.57598	0.0761729	359.045	396.226							411.456	3	3	19592.3	19590.1	19771.3	0.00529002	0.00529002
M763T495			1384.59	1521.91	981.215	4012.96	16110.8	8858.92	0.652278	0.13414	0.0762317	763.193	494.696							495.959	3	3	6401.33	6402.05	6483.47	0.00734399	0.00734399
M387T261			6244.47	8146.48	7139.36	9957.52	13128.2	20054.3	0.497614	0.499079	0.0762988	387.168	261.36							275.072	3	3	13150.5	13640.5	13180.5	0.0206132	0.0206132
M596T33_1			5426.75	3384.61	3975.55	3387.92	848.624	1697.06	0.379537	2.155	0.0763978	596.334	32.982							34.347	1	3	2242.65	2181.12	2242.92	0.0160213	0.0160213
M624T197			1752.44	873.02	753.378	2103.97	6036.45	3682.68	0.372874	0.285783	0.0764037	624.473	197.19							198.237	2	3	3098.42	3023.14	2971.38	0.0210773	0.0210773
M372T401			2163.42	2221.69	1590.85	976.346	1384.98	1634.15	0.207094	1.49568	0.0764197	372.123	400.731							405.488	1	3	1349.86	1286.05	1331.66	0.024856	0.024856
M200T240_1			4806.21	5625.4	5222.49	45253.3	90490.7	22408.6	1.53741	0.098981	0.0764675	200.061	239.817							250.592	3	3	33539.6	33539.9	33470.5	0.00119328	0.00119328
M297T30_1			16298.9	17945.7	25625.7	7697.09	6538.91	16059.5	0.816925	1.97621	0.0765521	296.979	30.177							31.275	3	3	16280.6	16086.8	16084	0.00698022	0.00698022
M132T516			41854.8	34091.3	40369.3	13379.7	12971.4	35143.4	1.09063	1.89148	0.0765618	132.03	516.051							529.28	3	2	46273.3	43477.1	43100.9	0.0391381	0.0391381
M603T169			4505.67	3765.9	4502.17	3643.03	1296.92	2682.74	0.350573	1.67575	0.0767009	603.275	169.275							170.841	2	2	4231.24	4439.34	4201.23	0.0302239	0.0302239
M271T583			1388.07	2416.96	1391.38	597.927	1095.1	865.521	0.215647	2.03099	0.0769934	270.937	582.852							588.288	2	3	1643.42	1627.91	1709.63	0.0261405	0.0261405
M486T403			6190.66	7575.43	7244.21	5951.27	2592.29	4846.99	0.429873	1.56904	0.0770585	486.033	402.878							404.001	3	3	6068.64	5917.87	5918.96	0.0145318	0.0145318
M270T206			2038.84	2393.55	1293.54	3737.15	2325.98	3945.62	0.239001	0.572093	0.0770971	270.043	205.903							206.837	3	3	2181.05	2173.11	1613.27	0.16366	0.16366
M755T241			812.272	1367.53	1278.58	555.167	644.969	868.494	0.172678	1.67182	0.0771313	755.303	241.023							241.817	2	3	960.689	925.667	961.789	0.0216406	0.0216406
M231T344			1421.17	1730.03	1352.61	4720.56	4528.69	1859.26	0.294645	0.405437	0.0772024	231.047	344.324							348.404	1	3	2153.08	2256.82	2102.97	0.0361436	0.0361436
M439T127			1749.29	1889.54	1096.73	4815.81	1995.86	4365.05	0.297668	0.423699	0.0772883	439.234	126.768							127.338	3	1	2496.3	2523.31	2582.84	0.0174715	0.0174715
M292T311			1376.66	1754.82	1497.66	1371.34	997.481	741.323	0.179417	1.4884	0.0773662	292.191	311.396							314.3	2	2	1270.65	1324.6	1271.74	0.0239254	0.0239254
M310T177			2354.97	2726.06	1324.47	4868.59	3362.27	3092.04	0.246134	0.565712	0.0774226	310.087	176.838							179.535	3	3	3835.17	4166.03	3810.4	0.0504316	0.0504316
M1005T53			2670.92	4324.02	3689.66	2755.79	1416.67	2133.96	0.310019	1.69424	0.0774325	1004.73	53.069							54.646	3	3	2899.05	2930.76	2898.85	0.00631237	0.00631237
M295T453			1454.26	1369.95	830.819	1970.78	1667.82	1610.86	0.133494	0.696269	0.0774604	294.927	452.904							453.622	2	3	3594.64	3250.43	3597.09	0.0572986	0.0572986
M472T260			1181.29	1279.91	1532.88	1728.66	3690.09	2656.07	0.242104	0.494634	0.0775635	472.144	260.056							260.88	3	3	2242.63	2027.09	2242.59	0.0573206	0.0573206
M229T167			7581.35	14158.5	9129.89	21938.9	88773.9	57638.2	1.50674	0.183365	0.0775818	228.994	166.994							178.699	3	3	39401.9	42088	42346.6	0.0395025	0.0395025
M408T344			953.224	1049.91	1137.58	1204.18	1464.42	1847.53	0.114533	0.695444	0.0776763	408.079	344.446							346.92	2	2	1181.5	1181.04	1146.8	0.0170162	0.0170162
M409T203			2275.52	2819.26	2311.84	1701.76	2164.04	1976.77	0.19357	1.2677	0.0777136	409.13	203.49							205.477	3	3	3405.49	3187.49	3188.29	0.038533	0.038533
M311T33_2			2627.53	2275.89	2708.42	2094.83	2335.72	1951.73	0.190746	1.19265	0.0777256	311.098	32.665							33.693	1	3	2537.68	2621.7	2799.23	0.0503348	0.0503348
M571T375_1			415.095	130.539	144.138	609.161	1922.83	992.933	0.218637	0.195684	0.0778665	570.799	375.183							375.373	3	1	744.658	735.433	737.585	0.00652882	0.00652882
M261T454			3049.7	2629.12	2524.15	2210.33	1824.37	638.444	0.257424	1.75534	0.0780236	260.939	453.584							460.276	2	2	1115.1	1215.59	1116.24	0.0502086	0.0502086
M247T460			28430.3	26258.3	19522.2	28131.5	42136.4	40277.4	0.681687	0.671316	0.0781886	247.057	460.341							460.908	3	3	34460.9	34461	34736	0.00459545	0.00459545
M604T441			1252.05	1227.97	1245.6	1474.82	3418.27	3494.29	0.253388	0.444193	0.0784078	604.21	440.575							442.139	3	3	1813.46	1877.27	1880.27	0.0203216	0.0203216
M246T204			2896.29	1978.96	1772.9	1066.71	199.201	1604.98	0.283283	2.31571	0.0784638	246.154	203.97							204.793	1	3	1195.15	1121.91	1193.48	0.0357301	0.0357301
M359T274			7976.76	8544.48	10772.9	10441.6	18162.7	19549.8	0.498667	0.566809	0.0785277	359.15	273.911							274.885	3	3	10000.7	10852.6	10016	0.047374	0.047374
M364T351			4515.85	2635.27	6028.19	7338.52	6000.5	7555.12	0.271015	0.630766	0.078678	364.06	350.816							352.006	2	3	5572.19	5497.55	5574.41	0.00788557	0.00788557
M201T179			1960.07	1448.86	1175.65	2175.73	2231.6	3379.72	0.193121	0.588744	0.0787328	201.478	178.532							179.535	3	2	2104.85	2260.5	2113.42	0.0405129	0.0405129
M322T284			2600.38	2360.03	1639.07	1338.35	669.118	1678.16	0.258591	1.7906	0.078786	322.009	284.405							286.108	3	3	2012.27	2011.11	2069.32	0.0163874	0.0163874
M702T345			1609.5	1571.45	1128.41	2210.84	2644.57	1686.47	0.16889	0.658734	0.0788037	702.061	344.988							345.603	2	3	1495.66	1593.19	1589.41	0.0354293	0.0354293
M128T182			5253.86	4135.54	2467.67	2642.33	1579.12	625.236	0.35938	2.44643	0.0791156	128.108	181.891							182.274	1	3	2401.62	2464.1	2463.83	0.0147326	0.0147326
M100T232			2162.06	5935.96	3813.26	1196.69	1456.17	1546.2	0.367891	2.83665	0.0791321	100.022	232.13							235.781	2	3	2089.19	2093.07	1457.39	0.194636	0.194636
M455T169_2			2133.24	4006.31	2394.05	711.665	1774.05	1391.97	0.284469	2.2007	0.079319	455.182	169.304							174.098	2	2	3692.86	3696.72	3792.19	0.0150966	0.0150966
M443T151			6342.12	5031.53	5713.82	4592.81	1213.11	3702.23	0.421663	1.79714	0.0794108	443.228	151.143							153.28	3	3	4118.49	4055.23	4118.66	0.00892519	0.00892519
M187T248			228936	245500	311088	304984	607759	539316	2.96521	0.540973	0.0795797	187.042	248.167							249.7	3	3	342209	342154	331854	0.0176025	0.0176025
M560T134			3505.5	4283.11	1192.9	5633.62	17389.7	10699.4	0.645966	0.266334	0.0796268	560.307	133.981							135.307	3	2	7925.48	9064.85	7918.93	0.0794539	0.0794539
M325T219			40266.3	44033.7	47259.3	47446.5	74501.2	69869.7	0.855205	0.685857	0.079642	325.04	218.856							219.916	3	3	49268.7	49999.6	49237.4	0.00871293	0.00871293
M698T179			5914.67	5704.56	2221.2	12201.6	38293.5	18843.6	0.973718	0.199606	0.0797403	698.472	178.598							179.358	3	3	15866.9	16088.4	16088.6	0.00798863	0.00798863
M867T155			72022.5	50228	41485	32894.1	7714.6	34888.3	1.37919	2.16877	0.0799666	866.592	155.216							156.049	2	3	41614.6	41897.6	41610.4	0.00394727	0.00394727
M890T197			16343.7	14740.2	11269.3	11710	7491.7	9640.82	0.575999	1.46843	0.0799734	889.571	196.674							197.514	3	3	11570.9	11558.8	11833.3	0.0133076	0.0133076
M414T127			6533.95	3571.22	923.809	15163.8	6857.13	9539.91	0.545444	0.349452	0.0801102	414.214	126.804							129.698	3	3	8263.84	8129.11	8129.5	0.00950249	0.00950249
M459T33			9979.84	18929.7	14675	18332.2	28941.2	35231.5	0.675348	0.528266	0.0802353	459.326	33.084							34.347	3	1	37802.1	37803.9	38015	0.00323141	0.00323141
M525T231			540.889	1257.55	1376.14	391.402	210.825	592.745	0.20252	2.65661	0.0802967	525.244	231.23							232.231	1	3	683.891	655.936	655.506	0.0244554	0.0244554
M449T309			1008.57	1104.43	1233.26	976.544	782.483	959.183	0.138233	1.23105	0.0803519	449.07	308.801							309.353	2	2	967.576	923.777	968.796	0.0269008	0.0269008
M413T186			880.071	1366.94	723.037	2131.7	4448.62	2048.87	0.303065	0.344186	0.0803547	413.133	185.701							186.234	1	3	1456.23	1432.33	1455.85	0.00945482	0.00945482
M314T396			3342.73	4442.67	3261.46	4248.79	6801.2	5837.1	0.274878	0.65416	0.0803601	314.097	395.592							397.061	3	3	4997.08	5387.82	5390.64	0.0430572	0.0430572
M1072T50			18592.4	20989.1	28228.6	16408.6	13758	16479.1	0.736004	1.45373	0.0805175	1071.82	50.15							51.046	3	2	17972	17979.8	18430.8	0.0144902	0.0144902
M293T45			17041.9	9755.26	4812.27	24943	15739.8	22152.2	0.665574	0.503054	0.0806789	293.248	45.353							47.724	3	3	10800.6	10910.6	11436.4	0.0307535	0.0307535
M438T346_1			1178.71	2115.08	1617.94	872.182	762.784	1189.54	0.207289	1.73897	0.0806819	438.04	345.641							346.448	2	2	1306.61	1314.91	1198.84	0.0508475	0.0508475
M299T289			653.726	3304.58	1810.59	4146.26	24050.2	21088.3	0.833241	0.117052	0.0809799	299.073	288.528							301.847	3	3	6767.21	6516.17	6764.14	0.0215579	0.0215579
M782T183			1327.15	516.784	907.444	314.039	415.565	379.198	0.172673	2.4814	0.081012	782.326	182.914							183.811	1	3	547.198	577.913	544.484	0.0333608	0.0333608
M248T376			1783.31	3098.7	4186.51	998.199	1929.22	375.726	0.335369	2.74541	0.0811821	248.013	375.629							379.994	3	3	1458	1791.13	1760.55	0.110274	0.110274
M203T293			2754.48	5008.62	1996.59	7253.5	8311.24	17378.6	0.554246	0.296257	0.0815832	203.103	293.109							293.838	2	2	4810.51	4856.75	4857.03	0.00553038	0.00553038
M293T229			1317.35	1552.59	839.45	1598.47	3460.33	4172.82	0.279093	0.401813	0.0817045	293.034	229.412							230.523	3	1	2041.83	2056.64	2199.86	0.0415712	0.0415712
M635T347			972.466	1177.09	1284.78	1892.5	1299.33	1589.98	0.104081	0.718208	0.081773	635.029	346.817							349.703	2	3	1814.8	1856.95	1870.33	0.0156894	0.0156894
M244T290			3071.02	1578.65	1539.26	9069.09	5685.82	18697.7	0.6018	0.185006	0.0818245	244.131	289.805							294.349	3	3	6048.07	6063.46	6292.12	0.0222796	0.0222796
M362T489			1960.63	2025.7	1513.84	2054.56	3570.09	3686.88	0.222604	0.590683	0.0819591	362.084	489.396							489.917	3	3	2423.54	2529.61	2425.82	0.0246349	0.0246349
M418T359			3104.81	2403.12	1923.49	1081.85	868.697	2037.9	0.272794	1.86324	0.0820677	418.182	359.36							359.914	2	3	1883.18	1840.63	1909.68	0.0185508	0.0185508
M392T493			348.054	712.301	1267.27	1205.02	2028.09	1571.48	0.179377	0.484459	0.082318	392.073	493.353							494.806	1	3	931.054	1149.27	1155.52	0.118513	0.118513
M228T268			1716.49	1729.16	2101.6	1683.79	941.854	708.006	0.220082	1.66401	0.0824827	228.085	268.096							272.413	3	2	2107.84	1880.49	2111.56	0.06509	0.06509
M710T101_2			13440.7	15618.2	13731.6	10864.1	11910.7	5499.44	0.531541	1.51341	0.0825391	710.478	100.516							103.059	1	3	19214.1	18911.7	23146.6	0.115676	0.115676
M423T346			3013.27	3132.73	3106	2413.63	2518.08	3014.79	0.205917	1.16429	0.0826528	423.159	346.292							348.526	3	3	2864.48	2940.54	2945.69	0.0155886	0.0155886
M295T301_1			23555.3	17009.4	6716.94	7227.67	1476.52	2601.96	0.802766	4.18194	0.0826688	295.034	301.267							302.027	3	3	8384.21	8384.6	8308.05	0.00527389	0.00527389
M251T32			6228.2	5818.82	3490.36	3264.75	3440.95	1363.46	0.367031	1.92552	0.0827417	251.096	31.734							33.647	3	1	2981.86	2989.53	2797.03	0.0372897	0.0372897
M135T65			4788.68	3001.97	2416.81	7786.35	6801.71	4303.91	0.326164	0.540307	0.0828724	135.117	65.365							67.221	3	1	3939.47	3824.58	3616.7	0.0431265	0.0431265
M292T256			810.51	1989.33	1518.48	3101.57	2319.55	2078.68	0.172867	0.575792	0.0829844	292.059	256.36							263.47	3	3	2050.26	1957.89	2024.41	0.0236984	0.0236984
M420T344			1574.51	722.883	1000.84	1858.77	1800.59	3166.16	0.200623	0.48322	0.0830542	420.133	344.415							346.92	3	3	2025.6	1956.57	1946.03	0.021873	0.021873
M358T174			1626.28	2212.47	921.337	2245.81	3767.33	2761.08	0.247012	0.542508	0.0830878	357.986	174.394							178.135	2	3	1717.14	1786.24	1941.56	0.0633276	0.0633276
M255T305			127518	108279	84721.8	120852	189255	187403	1.50641	0.644246	0.0831573	254.969	305.353							308.107	3	3	145359	144744	145357	0.00244093	0.00244093
M599T428			471.424	459.501	629.036	409.256	351.419	402.816	0.104208	1.34076	0.0835133	598.739	427.698							428.35	2	2	541.369	523.678	541.313	0.0190453	0.0190453
M193T289			4684.47	4577.67	5108.55	6192.45	11454.3	15731.3	0.485264	0.430543	0.0835944	193.035	289.483							297.368	3	3	8467.25	8428.36	9024.57	0.0386061	0.0386061
M209T459			14817.1	4232.9	2073.24	16781.4	31724.5	16520.6	0.848517	0.324841	0.0836429	209.03	458.995							464.922	2	2	16229.1	16630	19171.4	0.0920021	0.0920021
M87T230			10756.1	9764.2	7650.33	11344.8	11216.5	12757.4	0.246148	0.797613	0.0838482	87.0083	230.128							230.632	3	1	10479.3	10494.5	10496.8	0.000907134	0.000907134
M406T172_2			2150.95	1105.49	2411.2	6226.77	13251.5	4612.75	0.543272	0.23526	0.0838542	406.208	171.505							173.422	3	3	6670.19	6315.59	6669.53	0.0312186	0.0312186
M492T192			9959.18	5701.42	6552.64	4868.84	4311.3	3890.35	0.426457	1.6995	0.083935	492.311	192.478							198.134	3	2	9886.57	9345.66	6395.82	0.219932	0.219932
M215T346			2182.17	1689.18	1035.79	2320.94	2754.18	4033.34	0.23282	0.538745	0.0839921	215.043	345.615							346.26	3	3	2701.24	2771.68	2704.15	0.0146215	0.0146215
M229T460			21680.9	19542.1	15377.7	21429	36965.5	32215.8	0.682175	0.624662	0.0840539	229.047	460.303							460.832	3	3	26949.9	26032.8	26938.7	0.0197551	0.0197551
M154T413			58871.5	59865.7	44431.7	73877.5	63484.3	91453	0.790545	0.713104	0.0840725	154.062	412.711							422.83	1	2	70286.3	70280.2	69492.4	0.00652085	0.00652085
M374T160			6821.8	3764.02	4109.51	3165.24	1044.36	2567.03	0.403736	2.16853	0.0842351	374.117	159.686							178.699	3	2	2266.07	2106.96	2117.1	0.0411775	0.0411775
M597T250_2			1939.56	1808.36	1479.52	1579.03	979.226	1104.03	0.19442	1.42737	0.0842726	597.428	249.609							249.841	2	2	1588.34	1547.99	1563.05	0.0130172	0.0130172
M377T215			475.481	521.954	775.671	1067.04	2860.76	1565.49	0.241542	0.322777	0.0842983	377.071	215.494							221.832	2	3	995.275	885.338	891.454	0.0668625	0.0668625
M105T353			7460.23	9351.94	6300.23	6398.52	2448.03	4359.03	0.468296	1.7502	0.0844906	105.019	353.113							353.758	1	1	6301.42	6323.75	6323.75	0.00204108	0.00204108
M336T444			815.554	1122.96	1116.85	773.625	651.634	840.113	0.142394	1.34872	0.0848015	336.025	443.947							444.929	0	2	799.124	649.659	800.391	0.115591	0.115591
M504T262			1511.75	2435.73	3240.37	3096.8	4171	4991.39	0.233656	0.586323	0.0849049	504.207	261.99							264.406	2	3	3165.65	3432.44	3430.25	0.0458906	0.0458906
M323T27			4388.56	4265.88	4646.35	3772.44	4287.72	3957.61	0.230013	1.10676	0.0850717	323.105	27.077							27.555	2	2	3963.74	4012.71	4269.05	0.0401714	0.0401714
M463T65			11710.3	6602.15	3524.37	11163.2	13852.7	17960.4	0.542809	0.508113	0.0853787	463.281	64.8425							66.025	3	1	12803.9	12700.2	11931.8	0.0381761	0.0381761
M215T261			8371.87	3568.2	5067.46	9246.55	20019.6	11872.2	0.609763	0.413423	0.0855215	215.032	260.656							262.23	3	3	8575.17	8719.74	8719.83	0.00962828	0.00962828
M553T195			4706.15	4263.3	3355.07	7419.62	5731.8	11810.5	0.38895	0.493732	0.0856237	552.598	195.075							195.859	2	3	7174.32	7314.2	7312.95	0.0110631	0.0110631
M734T100			71774.2	103098	160235	69262.2	14158.8	44553	2.14065	2.61855	0.0856598	734.478	100.271							102.289	1	3	70316.1	70035.8	73919.7	0.0303263	0.0303263
M315T451			10191	3070.05	1905.19	14202.5	10244.2	24373	0.677137	0.310659	0.0856967	314.904	450.8							458.782	2	3	11794.6	10959.9	11781.2	0.0415295	0.0415295
M477T52			1471.71	1582.06	2801.53	1101.27	476.612	1065.44	0.270951	2.21513	0.0857718	477.396	51.8005							53.456	2	2	2071.36	2228.41	2235.41	0.0425816	0.0425816
M302T445			3251.72	2093.7	2022.54	3451.86	3164.77	4253.52	0.184013	0.677816	0.0858837	302.146	444.529							446.659	2	3	2812.43	3096.55	3105.77	0.0554967	0.0554967
M256T257			108463	88013.8	103267	121637	119005	161494	0.907731	0.745378	0.0859723	256.059	257.454							258.91	3	3	113822	113823	114362	0.00273226	0.00273226
M295T175_1			6659.96	5426.9	2223.59	8372	6939.81	8717.16	0.373717	0.59555	0.0861188	295.111	174.655							177.435	1	3	6682.67	6935.07	6922.78	0.0207843	0.0207843
M537T282			1166.43	1729.04	1365.22	1989.42	2017.5	1641.81	0.114135	0.754275	0.0862142	537.173	281.788							283.725	3	2	1869.56	1972.1	1971.95	0.0305283	0.0305283
M619T34_1			14634.6	8662.39	7315.41	6915.2	1487.47	3523.61	0.606929	2.5668	0.0862324	618.578	33.77							35.797	1	3	5504.86	5335.13	5509.18	0.0182139	0.0182139
M231T250			122392	94629.8	50352.9	20752.8	4132.81	60478.8	1.86779	3.13216	0.0864979	230.997	249.571							249.972	3	3	57521.6	57862.4	57525.7	0.00339383	0.00339383
M263T230			8557.77	4377.4	11298.6	10548.4	16680.8	15907.2	0.473104	0.561795	0.0866027	263.039	230.096							235.817	3	3	11731.7	11731.8	12257.3	0.0254829	0.0254829
M344T299			9246.82	8753.56	3002.1	2581	1489.89	2998.84	0.506038	2.97076	0.0866071	344.075	298.701							299.429	3	1	6005.62	9848.65	9838.6	0.258735	0.258735
M423T474			1755.48	1569.13	500.069	2211.87	2330.02	3986.28	0.256446	0.448476	0.0866385	423.125	474.202							475.193	3	2	2273.25	2265.83	2265.88	0.00188238	0.00188238
M153T33_2			3249.67	3512.4	3745.09	2886.91	1047.14	2588.66	0.313658	1.61086	0.0867164	153.056	32.982							34.015	2	3	2583.53	2757.55	2644.4	0.0331752	0.0331752
M465T128			5276.97	814.286	1139.72	10278.5	4693.6	6946.87	0.444893	0.329896	0.0867183	465.211	127.971							131.617	3	3	6385	6385.97	6104.04	0.0258266	0.0258266
M427T341			4128.41	4503.1	3929.66	5890.83	7347.94	4677.05	0.256975	0.701122	0.0867916	426.961	341.123							350.616	3	3	5597.94	5691.12	5687.11	0.00930848	0.00930848
M583T217			3549.39	3920.37	1828.9	1543.88	1458.63	1857.33	0.296869	1.91336	0.0869784	583.332	217.419							221.776	2	3	2067.19	1950.09	1937.5	0.0360318	0.0360318
M238T455			15456.2	15056.6	19221.9	14723.1	2364.33	6464.78	0.76321	2.11168	0.0870879	237.902	455.149							461.118	3	3	10589.1	9482.53	10595.1	0.0626677	0.0626677
M387T127			5649.12	2720.03	1743.94	9932.65	6035.53	6009.98	0.395239	0.460143	0.0871374	387.193	127.094							128.098	3	1	4881.74	4931.7	4931.73	0.00587046	0.00587046
M556T304			1164.04	880.717	811.415	1651.9	1092.18	1433.74	0.111583	0.683651	0.0871528	556.088	303.737							305.218	2	2	1202.17	1201.74	1128.7	0.0359169	0.0359169
M245T374			5669.41	6375.84	10579.8	4114.61	1202.92	4657.01	0.538342	2.26828	0.0872354	245.075	373.669							381.879	3	3	4223.4	4220.69	4532.16	0.0413952	0.0413952
M764T48			165411	225017	286113	105451	179443	65739.5	2.564	1.92948	0.0873147	763.512	47.6635							48.924	2	3	147135	146957	152568	0.0214191	0.0214191
M355T346_1			1347.52	772.095	630.381	3330.76	1203.01	3755.67	0.273731	0.331747	0.087346	355.122	346.341							346.92	1	3	2609.67	2252.64	2604.25	0.0821998	0.0821998
M601T460			802.557	656.133	507.842	754.171	1547.07	1434.65	0.158698	0.52639	0.0874576	601.248	459.528							460.142	1	0	822.768	823.181	795.625	0.0194033	0.0194033
M365T284			3190.44	5527.83	3826.71	8314.51	4921.67	8007.74	0.29668	0.590521	0.0876326	365.089	283.648							287.765	1	3	7094.99	7114.54	7519.15	0.0330597	0.0330597
M519T189			1745.13	2113.16	857.811	2788.84	2804.81	2093.04	0.199092	0.613542	0.087756	519.272	189.313							192.174	3	2	2784.16	2776.99	2529.13	0.0538471	0.0538471
M184T334			3070.11	6428.94	1609.22	12927.9	13020.6	5163.69	0.536222	0.35704	0.0880469	184.019	334.461							352.93	3	2	7908.84	8148.88	8146.29	0.0170856	0.0170856
M1038T306			1111.96	1564.81	1219.22	1558.71	1798.15	1589.8	0.105385	0.7876	0.088049	1037.8	306.365							310.15	1	3	1504.24	1561.66	1552.58	0.0200489	0.0200489
M644T201			2174.4	2487.6	2245.61	4250.61	2721.52	5630.23	0.247793	0.54812	0.0880869	644.309	200.685							201.427	3	2	3576.16	3285	3573.4	0.0481025	0.0481025
M780T195			12010.6	12916.7	10236.7	10520.9	3335.44	6296.16	0.584392	1.7449	0.0880984	780.485	194.626							196.978	2	3	10792.8	10650.3	10826.7	0.0087023	0.0087023
M356T345			2950.7	3510.34	4303.79	3122.78	2023.19	1734.65	0.29952	1.56452	0.0882413	356.037	345.195							349.088	3	3	3057.14	3027.34	3057.22	0.00565369	0.00565369
M440T62			59127.3	48163.8	24647.8	26766.6	4904.67	19314.5	1.27145	2.58776	0.0882425	440.316	62.105							76.081	3	3	32165.3	32038.7	32165.1	0.0022736	0.0022736
M312T287			2569.04	2561.9	2872.06	1560.95	1602.15	2552.97	0.239287	1.40009	0.0882658	312.045	286.738							288.445	3	3	2646.19	2768.07	2647.4	0.0260582	0.0260582
M287T112			17177.5	10093.3	10243.1	27196.9	16177.3	20773.8	0.538993	0.584801	0.08837	287.089	112.315							112.629	3	3	20697.8	20712.6	21916.8	0.0331405	0.0331405
M561T48			80993.8	33436.8	37550.8	90292.7	74737.7	108524	1.18179	0.55558	0.0884439	561.487	47.9965							48.656	2	2	73862.8	75752.5	73842.3	0.0147272	0.0147272
M131T263_2			264884	232456	193367	325232	264694	402155	1.70391	0.696221	0.088528	131.09	263.483							265.339	3	3	287743	289749	289748	0.00400606	0.00400606
M538T145			1147.08	2271.21	1439.96	3913.44	5008	2089.52	0.292923	0.44122	0.0885752	538.322	145.468							151.096	3	3	2719.61	2489.63	2714.96	0.0497689	0.0497689
M498T261			2146.86	1384.33	1281.93	2044.34	2727.53	3628.47	0.204901	0.572967	0.088595	498.191	261.341							262.85	3	2	2141.97	2163.23	2163.5	0.00572827	0.00572827
M686T75			34957.9	38854.9	18661.9	10062.8	17277.7	19423.7	0.926999	1.97747	0.0886141	685.502	74.655							90.25	3	3	25069	25071.8	25581.7	0.0116962	0.0116962
M451T172_2			2534.76	1318.36	2415.24	1457.13	849.492	1105.02	0.246871	1.83735	0.0887125	451.066	172.189							174.015	2	3	1587.5	1638.76	1586.78	0.0185794	0.0185794
M332T309			1341.15	1318.45	1280.84	2807.97	1803.51	4392.75	0.24352	0.437621	0.0887227	332.076	309.399							310.857	3	3	1356.1	1538.36	1538.3	0.0712049	0.0712049
M467T381			4360.17	4183.2	2100.14	1345.93	1637.95	2375.87	0.323372	1.98582	0.0890237	467.174	380.736							383.382	1	3	2115.87	1656.58	1611.45	0.155527	0.155527
M184T372			7414.71	5687.32	6584.66	5592.03	1316.97	3816.84	0.454307	1.83544	0.0891336	184.059	371.688							371.964	2	3	4153.93	4155.35	4217.75	0.00872725	0.00872725
M615T221			7243.41	6071.22	5788.87	5139.6	2706.56	5096.94	0.395814	1.47596	0.0891888	615.316	221.185							221.776	2	3	4814.92	4568	4787.47	0.0286519	0.0286519
M718T142			5154.9	7784.92	7421.27	4118.34	4428.93	5563.1	0.381501	1.44299	0.0892016	718.483	141.633							142.261	3	3	4650.79	4963.25	4962.65	0.0370921	0.0370921
M311T364			6130.95	7316.03	8413.39	6156.95	5725.62	4721.4	0.368675	1.31658	0.0892244	310.935	364.282							365.273	2	3	6209.38	6210.11	6130.34	0.00741463	0.00741463
M625T511			730.531	602.473	349.514	791.858	2160.09	1481.43	0.21111	0.379511	0.0892578	625.187	511.276							512.578	3	2	1052.54	1052.56	1069.5	0.0092491	0.0092491
M378T101			1956.98	641.559	1289.86	2217.44	1984.26	3097.6	0.186055	0.532708	0.08926	378.137	100.809							103.059	1	3	3063.19	3063.32	2985.18	0.0148413	0.0148413
M461T485			1387.52	1503.84	1318.33	1598.34	2831.17	3457.89	0.211466	0.533724	0.0892756	461.151	485.32							485.786	3	2	2138.35	2222.77	2222.47	0.0221707	0.0221707
M514T379			3758.61	3663.87	1859.19	6951.56	5137.43	12415.3	0.445314	0.378777	0.0893592	514.19	379.151							391.809	3	3	4576.46	4584.08	4773.16	0.023992	0.023992
M1138T155			1308.86	1123.94	596.835	1286.31	1733.78	1793.85	0.156757	0.629347	0.0896124	1137.66	155.355							156.076	3	1	1256.96	1260.23	1342.32	0.0375959	0.0375959
M213T376			4980.26	5751.73	4272.03	6346	5609.95	7088.84	0.167134	0.787828	0.0896144	213.049	376.033							380.836	3	3	5582.06	5581.58	5685.26	0.0106334	0.0106334
M204T289			1171.08	957.214	1210.2	1545.17	3156.6	1928.44	0.220429	0.503527	0.0897503	204.014	288.877							289.804	2	3	1891.02	1891.94	1822.54	0.0213042	0.0213042
M186T248			53308.8	56566.2	74429.8	69907.1	135473	116058	1.34127	0.573376	0.0898806	186.046	248.167							250.33	3	3	75928	75931	74817	0.00850092	0.00850092
M922T57			11417.9	7080.23	6402.05	6143.22	2521.28	3492.54	0.508973	2.04821	0.089972	921.648	57.085							60.003	3	1	8394.51	8372.58	6458.42	0.143574	0.143574
M174T351			4489.06	3115.1	4330.76	3464.96	2204.99	2300.65	0.302349	1.49737	0.0900038	173.957	350.509							365.323	3	3	1983.66	1914.9	1987.38	0.0208011	0.0208011
M473T175_2			1286.74	753.825	652.006	1335.86	1791.7	1272.93	0.151835	0.61188	0.0900806	473.281	175.124							175.819	2	2	1227.28	1251.03	1284.55	0.0229426	0.0229426
M233T431			6309.28	4776.84	4312.06	5771.78	10185.2	9278.47	0.362725	0.61018	0.090269	233.078	431.04							431.743	2	2	7083.3	7080.57	6855.9	0.0186264	0.0186264
M262T307			8090.28	6398.12	5899.8	7551.95	10371.8	11603.9	0.31527	0.690479	0.0902844	262.049	306.588							307.467	3	3	9173.93	9290.82	9176.88	0.00723358	0.00723358
M388T168			2706.9	2131.49	1290.18	705.775	1233.58	1213.89	0.237722	1.94357	0.0903225	388.185	167.725							172.792	2	2	1597.03	1644.19	1597.59	0.0167807	0.0167807
M493T57			2690.18	1708.51	2045.3	2603.28	3361.01	4335.99	0.198562	0.625614	0.0903386	493.242	57.0825							59.052	2	2	4062.87	3903.47	4061.14	0.0228321	0.0228321
M1050T195			30328.9	28940.4	25210.1	54334.9	47632.3	106134	1.21431	0.405953	0.0904468	1049.68	195.462							196.347	3	3	47731.1	48175.3	47729.3	0.00536744	0.00536744
M563T445			2495.13	2447.45	1881.69	4967.26	2611.59	5905.48	0.287129	0.506089	0.0904721	563.183	445.405							449.832	3	3	3318.68	3312.72	3325.74	0.00196406	0.00196406
M599T364			7225.29	7090.52	4703.2	2923.6	1232.19	5297.24	0.454589	2.01195	0.090501	599.32	363.84							364.317	3	3	5469.85	5430.48	5430.6	0.00416968	0.00416968
M234T177			1432.31	1212.1	870.547	1655.6	1469.98	2186.25	0.142282	0.661722	0.0905738	234.082	177.299							178.466	3	3	3563.94	3549.72	3545.03	0.00277192	0.00277192
M186T62			47806.4	27659.7	73339.9	28105.1	7063.9	16741.9	1.44442	2.86657	0.0906127	186.051	61.8955							62.745	3	3	9846.3	5223.86	9779.78	0.319893	0.319893
M165T104			19201	11368.7	11540.4	7260.15	2033.9	9830.42	0.693448	2.20189	0.0908008	165.022	103.787							104.349	2	3	7342.42	7403.28	7424.9	0.00578665	0.00578665
M403T419			1064.97	747.094	630.846	549.986	190.396	537.353	0.160518	1.91191	0.0910035	402.922	418.552							419.96	2	2	579.653	579.645	575.271	0.00437191	0.00437191
M212T153_1			4502.16	3120.05	3922.26	3022.04	1106.92	2678.6	0.333233	1.69583	0.0911052	212.041	152.637							170.299	3	3	2871.16	2958.72	3002.5	0.0227149	0.0227149
M462T379			645.005	823.991	1336.98	1305.33	1394.01	1595.8	0.127691	0.653291	0.0914878	462.126	378.703							383.239	3	2	1663.53	1437.59	1423.67	0.0892687	0.0892687
M278T126			2189.23	7995.79	1175.35	7519.13	33914.4	22542.3	0.93901	0.177573	0.0915625	278.052	126.293							136.727	2	3	15758.7	15760.9	15418.6	0.0125908	0.0125908
M259T210_1			2875.61	521.821	2168.58	3339.02	4472.69	3136.95	0.254159	0.508373	0.0916073	259.045	209.513							211.249	2	3	1999.49	2141.27	2148.54	0.0400826	0.0400826
M767T250			1202.78	846.484	665.065	566.822	562.085	536.552	0.146932	1.62978	0.0916498	767.355	249.617							249.972	2	2	710.858	703.684	697.771	0.00930736	0.00930736
M99T453			878.675	989.538	1387.52	1780.54	3049.07	1606.13	0.211899	0.505883	0.0919067	98.9733	453.106							460.369	2	3	1744.82	1830.02	1872.91	0.0359043	0.0359043
M173T27			994634	2.05443e+06	1.47006e+06	539554	309407	1.10605e+06	7.08049	2.31157	0.0919159	172.991	27.073							28.527	3	3	1.08628e+06	1.08372e+06	1.09203e+06	0.00391134	0.00391134
M254T267			2649.33	3170.72	3138.4	2812.97	1519.43	1789.72	0.260611	1.46329	0.092007	254.102	266.882							270.249	2	3	2577.06	2464.07	2476.34	0.0247412	0.0247412
M409T427			844.746	880.403	867.598	1421.89	939.906	1697.6	0.116476	0.638702	0.0920787	408.945	427.24							428.986	2	3	1303.73	1242.36	1300.35	0.0269073	0.0269073
M178T172			5465.85	1118.83	2641.26	8667.23	18045.5	6898.12	0.625983	0.274493	0.0921095	178.064	171.84							172.869	3	3	8900.22	8179.94	8390.34	0.0436233	0.0436233
M418T282			675.939	442.82	740.793	838.665	951.45	1451.39	0.115338	0.573669	0.0921138	418.134	282.424							283.718	2	3	951.952	957.79	1027.81	0.0431104	0.0431104
M227T350			6371.03	7132.7	6993.33	3490.09	6565.44	3657.69	0.373545	1.49469	0.0921204	227.075	349.632							351.124	2	3	3723.25	3716.39	3331.09	0.0625196	0.0625196
M180T202			1999.26	4082.95	4647.52	4700.91	10739.1	8004.58	0.423248	0.457663	0.0921773	180.033	202.087							202.555	2	2	5117.9	4887.49	5118.93	0.0264461	0.0264461
M335T303			8652.55	8362.12	7343.12	14302.2	9630.82	19556.6	0.458267	0.560083	0.0923057	335.101	302.543							315.71	3	3	9414.62	9416.79	9312.88	0.00632889	0.00632889
M262T354			4453.27	3716.44	6036.07	5833.75	6791.45	8613.76	0.265274	0.668855	0.092403	262.028	354.116							355.864	3	3	5135.46	5134.5	5320.85	0.0206487	0.0206487
M84T263			1588.26	1647.84	1463.94	2144.11	2078.25	1621.18	0.104403	0.804315	0.0924879	84.0814	263.375							266.28	2	2	1696.66	1606.52	1622.75	0.0292614	0.0292614
M574T396			779.774	793.177	709.799	880.572	2541.15	2235.5	0.22334	0.403511	0.0924931	574.101	395.583							396.195	3	1	1964.03	1964.39	2018.68	0.0158639	0.0158639
M239T584			24764.3	21848.6	31620.7	18376.3	17419.8	21582.4	0.747596	1.36347	0.0925267	239.016	584.09							588.023	1	3	21076.1	23253.2	21236.1	0.0555204	0.0555204
M505T498			684.838	734.595	321.905	742.734	1015.68	1146.86	0.126412	0.599371	0.0925962	505.144	498.049							499.112	3	3	1196.57	1321.03	1191.87	0.0592397	0.0592397
M238T414			1163.85	1254.98	947.962	950.396	775.059	384.225	0.154682	1.59587	0.0926856	237.87	413.874							414.176	2	2	961.467	978.008	961.905	0.00974647	0.00974647
M753T194			18519	23845	23374.3	18318.4	4075.06	13541.1	0.831411	1.82938	0.0927818	753.471	194.435							195.048	3	3	16909.7	16898.9	17398.9	0.0167324	0.0167324
M873T180			3521.5	3742.68	4722.9	4798.37	5006.97	6534.14	0.20503	0.733627	0.092855	872.693	180.465							191.48	2	3	3468.8	4585.16	4552.5	0.151188	0.151188
M416T182			8550.59	4707.9	3318.98	2290.25	748.089	2570.39	0.453417	2.95566	0.0929414	416.166	182.414							183.564	1	3	3436.32	3437.1	3517.32	0.0134384	0.0134384
M211T100			238031	366626	76054.3	55177.6	56390.5	3014.96	2.97196	5.94076	0.0929426	211.054	100.423							109.449	3	3	162183	162194	153237	0.0324614	0.0324614
M541T169			2576.62	1708.92	2208.88	1480.86	1008.87	1781.95	0.229225	1.52034	0.0930776	541.174	168.925							170.211	2	2	1360.3	1503.98	1475.95	0.0526457	0.0526457
M370T313			1239.81	1303.24	1822.46	2732.24	5543.18	2561.28	0.313269	0.402844	0.093513	370.17	313.353							314.488	3	2	2203.04	2203.47	2052.99	0.0402916	0.0402916
M873T136			35077.3	40181	30009.7	31430.5	18580	24137.7	0.871019	1.4197	0.0938471	872.587	136.131							136.566	3	1	33791.5	33888.6	33791.6	0.00165619	0.00165619
M445T78			782.144	373.414	427.231	1308.56	1174.43	2958.39	0.219921	0.29088	0.0938702	445.054	77.6525							79.401	2	3	1730.61	1746.45	1745.28	0.00507128	0.00507128
M140T100			22942.6	22757.1	3379.55	2515.01	2963.7	782.226	0.828469	7.83897	0.0939405	140.053	99.728							107.559	2	3	13258.4	13258.8	13393.9	0.00587333	0.00587333
M183T260			13482	15717.8	11242.6	15790.2	27137.1	20669.6	0.57041	0.635918	0.094134	183.016	260.101							261.56	3	3	22420.8	22421	22477.6	0.00146014	0.00146014
M130T178			2921	2544.33	1800.1	2908.74	8645.18	9658.2	0.449047	0.342513	0.0941559	130.087	178.341							181.378	2	3	5422.91	6036.43	5414.04	0.063438	0.063438
M441T165			1984.92	2359.45	1374.22	1060.93	737.333	1520.47	0.228792	1.72312	0.0942376	441.29	165.102							165.785	2	2	2029.54	2030.72	1908.07	0.0354226	0.0354226
M544T169_1			3546.65	2050.42	2029.32	1429.63	1631.4	1148.74	0.251783	1.8116	0.0943083	544.273	168.663							169.555	2	2	2103.52	2097.89	2203.16	0.0277392	0.0277392
M286T359			6728.96	5818.98	5457.01	8200.43	20381.4	12807.7	0.60467	0.435013	0.0944488	286.06	358.644							359.193	3	3	11205.1	10939.7	11205.8	0.0138014	0.0138014
M397T217			1231.39	617.871	1697.8	2820.28	1856.63	4697.81	0.252112	0.378365	0.0946952	397.044	217.422							231.315	3	2	1949.72	1976.01	1949.1	0.00784452	0.00784452
M674T77			1591.82	1875.88	451.745	1847.96	5884.28	4408.94	0.368297	0.322822	0.0946964	674.315	76.8605							77.601	3	2	2350.69	2346.2	2426.3	0.0189537	0.0189537
M158T93			101708	125040	39498.1	189026	129659	281731	2.12592	0.443435	0.0946982	158.061	92.7165							93.39	2	2	185035	184536	171264	0.0433249	0.0433249
M199T105			18311.7	19793.8	12759.6	13210.5	8297.15	12253.6	0.641118	1.50661	0.0948369	199.134	104.861							106.082	3	3	11912.6	12401.3	11912.5	0.0233667	0.0233667
M289T448			11629.4	9216.18	4119.45	12921.8	21614.1	35197.2	0.779694	0.358008	0.094883	289.067	448.165							448.71	3	3	21761.8	21765.3	21948.5	0.00489263	0.00489263
M436T403			1087.05	1219.57	938.816	1285.42	1296.04	1217.65	0.0748953	0.854265	0.0949288	436.054	403.35							404.858	3	1	1241.59	1246.92	1308.98	0.0295963	0.0295963
M1090T193			554.796	602.791	565.375	767.936	730.803	1189.17	0.092623	0.641005	0.0950039	1089.71	192.76							193.108	2	3	822.613	822.302	846.007	0.0163757	0.0163757
M185T231			1116.71	1112.45	687.736	1246.05	1397.09	1947.44	0.138946	0.635411	0.0950584	185.466	230.523							232.688	3	3	1017.06	1053.65	1014.07	0.0214325	0.0214325
M906T180			665.353	498.202	257.287	634.576	910.231	1213.41	0.13462	0.515132	0.0951653	905.68	179.868							180.678	2	2	860.434	838.503	838.529	0.0149609	0.0149609
M202T178			426158	457197	358553	648116	606738	1.15681e+06	3.60461	0.514959	0.0952405	202.109	177.958							179.535	3	3	687090	677801	677803	0.0078752	0.0078752
M299T193			465.736	371.959	171.62	936.016	2186.32	809.288	0.222141	0.256717	0.0952921	299.259	193.35							195.048	2	2	845.695	858.32	843.754	0.00931293	0.00931293
M1047T51			21231.2	34634.2	41816.4	13894.4	24048.5	15270.1	0.965523	1.83568	0.0954146	1046.82	50.771							52.236	3	3	22785.2	21851.1	22032.9	0.0222839	0.0222839
M295T33_2			5464.93	4519.48	7881.93	4413.36	3485.18	2675.61	0.408141	1.68962	0.0957746	295.123	32.982							34.347	3	1	5572.68	5719.06	5721.83	0.0150448	0.0150448
M567T148			4062.66	2858.94	2601.49	5189.93	8227.99	4334.02	0.347938	0.536453	0.095873	567.413	148.017							150.436	3	3	4082.72	4500.95	4500.57	0.0553392	0.0553392
M323T111			8417.5	7152.42	2070.97	8734.54	10922.9	13784.5	0.482107	0.527509	0.0959607	323.019	111.362							125.258	3	3	8191.97	8113.6	8186.02	0.00534423	0.00534423
M314T405			3703	2992.38	2412.62	3728.63	4138.73	5519.05	0.209065	0.680392	0.0959712	313.969	405.008							405.488	3	2	4753.51	5011.1	5014.86	0.0304105	0.0304105
M612T149			2822.66	2877.41	1139.52	1117.36	1178.6	718.975	0.260376	2.26857	0.0961284	612.35	148.616							149.757	2	2	1161.92	1188.39	1161.63	0.0131288	0.0131288
M594T194			6193.56	4080.31	2914.97	5926.53	6680.6	8284.13	0.305912	0.631309	0.0961482	594.343	194.384							203.49	2	3	4858.26	6375.6	6625.58	0.160655	0.160655
M260T437			5128.58	4812.22	3847.72	6970.53	21583.6	12917.3	0.671366	0.332483	0.0962371	260.088	436.879							437.913	1	2	10018.1	10017.4	9599.69	0.0244341	0.0244341
M132T434			120338	120318	101775	99166.2	64493.4	96230.2	1.50967	1.3176	0.0963237	132.03	433.808							433.85	0	0	105096	105558	105557	0.00252901	0.00252901
M247T288			3854.73	3045.5	2936.49	4324.53	8023.71	5063.89	0.334484	0.564935	0.0964174	247.04	288.451							288.528	3	2	3903.07	3871.03	3915.33	0.00587073	0.00587073
M407T230			3325.41	1317.27	1288.64	5274.48	3023.8	8072.12	0.365429	0.36232	0.0965016	407.28	230.08							231.315	3	2	4139.42	4098.57	4139.35	0.00571182	0.00571182
M514T151			11582.7	10309.5	5520.46	18202	12435.5	27292.8	0.628736	0.473201	0.09651	514.257	151.096							152.582	3	3	11976.6	12669.3	12668.6	0.0321349	0.0321349
M366T315			6008.26	5600.78	2364.48	21578.1	5782.29	20722.2	0.687312	0.290615	0.0965673	366.108	314.827							316.065	2	2	13324.4	13573.4	13572.8	0.010641	0.010641
M474T401			844.088	1839.76	836.106	3661.73	14176.8	6289.49	0.594245	0.145887	0.096649	474.147	400.795							401.598	3	3	5906.61	5799.01	5798.98	0.0106482	0.0106482
M321T333			1321.34	2475.59	2162.75	994.139	1529.88	578.616	0.2292	1.92084	0.0970109	320.842	332.844							335.121	3	3	1481.8	1441.27	1480.95	0.015776	0.015776
M182T210			2294.92	3130.02	2122.33	1492.01	2114.37	885.437	0.232388	1.68022	0.097072	182.012	210.227							210.694	3	2	2070.39	2264.47	2088.01	0.050131	0.050131
M149T347			13065.5	9898.75	9199.38	20711.3	12097.4	24830	0.542158	0.558022	0.0971208	149.045	347.166							347.738	3	3	18887.6	17957.5	17925.2	0.0299369	0.0299369
M218T331			10270.2	8283.34	8478.86	10440.9	10546.3	13228.8	0.23702	0.79005	0.0971688	218.022	331.276							333.519	3	3	10350.3	10498.5	10452.6	0.00727293	0.00727293
M571T168			5122.97	4421	1638.84	1296.84	994.352	1830.65	0.360293	2.71306	0.0973054	571.307	167.725							171.407	2	2	1827.43	1881.95	2206.76	0.103998	0.103998
M246T348_2			1924.06	964.299	4495.42	3994.53	5333.27	7365.87	0.320392	0.44231	0.0973211	246.11	348.337							348.963	3	2	4215.17	3972.65	4246.48	0.0361608	0.0361608
M905T180			1157.4	1431.31	468.247	1603.77	1652.62	2608.34	0.1941	0.521245	0.0976859	904.677	179.775							180.678	3	2	1649.66	1594.71	1597.08	0.0192476	0.0192476
M345T396			1561.6	1687.77	626.419	1587.67	3892.07	3419.64	0.280179	0.435512	0.0978462	345.141	396.198							397.482	3	3	1952.77	2060.3	1922.03	0.0366978	0.0366978
M396T64			9045.15	4792.88	842.402	10821.1	20093.8	9819.19	0.662103	0.360397	0.0979157	396.26	64.487							65.11	2	2	5833.93	5821.88	6322.52	0.0476626	0.0476626
M175T102			4058.93	14202	9987.47	13317.2	37983	26641.4	0.868194	0.36243	0.0981948	175.024	102.036							103.709	3	2	20577.7	20576.4	20872.6	0.00825396	0.00825396
M600T184			2004.81	2968.03	2392.18	5591.49	2733.8	4836.85	0.247368	0.559561	0.0982075	600.443	184.266							185.328	3	2	3991.58	3877.85	3989.44	0.0164562	0.0164562
M315T429			7804.88	8627.3	8165.81	15059.8	8746.07	17180	0.405189	0.600158	0.0982977	314.965	428.986							430.081	2	2	10766	10755.8	11328.4	0.0299285	0.0299285
M407T260			3156.28	1028.07	1325.07	2452.59	5140.34	4952.67	0.315008	0.439151	0.0983125	407.135	260.405							262.85	3	2	2558.97	2522.82	2468.62	0.0180673	0.0180673
M705T33			1405.16	1079.55	1641.06	1031.06	1031.87	1013.7	0.165607	1.341	0.098321	705.301	32.9895							35.047	2	2	1204.22	1194.28	1194.25	0.00479553	0.00479553
M277T347			2747.89	2891.97	2619.72	4507.63	3261.1	3238.42	0.134971	0.750384	0.098354	277.008	346.639							347.166	2	2	2949.03	2966.87	2709.99	0.0498871	0.0498871
M277T103			52215.4	34266.7	49738.9	52870.1	69710.1	87536.7	0.849034	0.64831	0.0983918	277.145	102.715							104.989	1	3	67912.8	40229.3	65130.3	0.263922	0.263922
M849T139			80632.7	63248.5	56053	41557.2	52201.4	53353.6	1.09054	1.35906	0.0984429	848.584	139.166							139.723	3	3	61282.5	61282	61747.7	0.00437417	0.00437417
M277T260			16316	7657.42	8228.67	22408.3	63908.3	29942.5	1.18288	0.276986	0.0986139	277.074	260.101							261.56	3	3	22746.9	22539.6	22569.6	0.0049532	0.0049532
M329T373			2197.55	674.177	1368.08	1869.01	3526.11	3126.89	0.237211	0.497512	0.0986345	329.088	372.604							375.296	3	2	2168.75	2142.26	2006.05	0.0414579	0.0414579
M350T344			2235.5	1796.66	1940.94	2515.32	2130.67	2462.65	0.0977886	0.84026	0.0986586	350.024	344.378							346.341	3	3	2017.32	2085.36	2023.6	0.0184144	0.0184144
M462T346			867.257	885.423	673.188	1491.47	1004.5	2195.22	0.16159	0.517113	0.0986713	462.09	346.341							348.526	2	3	1629.01	1582.17	1631.38	0.0171936	0.0171936
M474T203			1887.83	1348.89	1255.58	571.897	504.83	1317.05	0.210264	1.87666	0.0987829	474.118	202.613							202.729	1	3	1201.9	1235.38	1200.51	0.0162806	0.0162806
M856T152			12213.2	9861.49	6239.82	5692.65	3355.91	6543.03	0.527892	1.81601	0.0990488	855.509	151.849							161.36	2	2	7881.45	8072.97	8067.96	0.0136318	0.0136318
M538T186			27640.6	27627.2	22849.8	32593	91832.8	64040.5	1.31244	0.414492	0.0990572	538.351	186.228							187.238	3	3	45355.1	44962.9	44962.1	0.00502631	0.00502631
M308T118			5600.64	3043.02	2756.42	8711.85	4814.37	7181.54	0.333751	0.550522	0.0991335	308.098	118.128							120.457	2	2	6926.84	5968.15	6939.53	0.0842771	0.0842771
M557T401			511.894	690.493	671.441	1156.25	1163.6	667.857	0.109137	0.627179	0.0991341	557.078	401.498							403.193	1	3	1048.5	1060.09	1063.4	0.00739782	0.00739782
M198T350			10633.4	14244.3	17986.2	10158.9	1080.97	8901.74	0.723811	2.12813	0.0994994	198.05	350.471							351.124	3	3	10133	10185.5	10129.4	0.00309105	0.00309106
M296T156			24872.7	19211	7185.96	7866.14	1680.72	6259.38	0.806732	3.24363	0.09953	296.187	156.076							158.726	3	3	12654.9	12745.3	12743.3	0.00406107	0.00406107
M129T448			27256.7	31793.5	15890.7	8781.08	19668.6	6815.16	0.812951	2.12509	0.0995728	129.019	448.043							451.182	3	3	20868.4	20860	21522.4	0.0180242	0.0180242
M374T154			3660.78	1800.05	1620.28	1178.75	464.605	1037.91	0.286805	2.64096	0.0999681	374.181	153.996							154.67	1	3	1437.81	1435.55	1418.8	0.00725899	0.00725899
M916T32			2709.3	10365.2	3008.3	10742.1	10521.9	10844	0.439593	0.500896	0.0999739	915.601	32.287							33.647	3	1	28381.9	28136	28135.4	0.00503625	0.00503625
M516T402			1392	2455.82	2273.73	1449.09	1338.1	1170.86	0.215214	1.54661	0.10001	516.023	402.165							404.188	3	3	1819.65	1764.7	1765.19	0.0177128	0.0177128
M141T269			24011.1	27339.8	24483.3	24360.7	19700.1	20282.8	0.584198	1.17858	0.100107	141.017	268.709							269.329	0	0	26396.4	25843.3	25843.8	0.0122632	0.0122632
M357T383			3444.95	2257.24	2081.5	5310.59	4143.45	3157.65	0.221072	0.617181	0.10014	357.085	382.565							383.436	3	3	3338.4	3405.28	3371.58	0.00991776	0.00991776
M435T109			1551.46	1880.86	1330.49	1842.61	6558.39	5632.36	0.376639	0.339392	0.10031	435.178	109.46							119.558	3	3	4144.7	3926.92	4129.21	0.0298778	0.0298778
M239T341			3500.42	4575.73	2573.47	5277.54	5560.59	4270.75	0.223646	0.704858	0.100428	238.994	341.145							342.819	3	3	3376.55	3609.27	3609.21	0.0380392	0.0380392
M430T423			1328.24	1915.02	1472.66	2640.42	1715.2	2559.69	0.133135	0.681955	0.100442	430.122	422.854							424.28	3	3	2492.2	2607.24	2611.58	0.0263426	0.0263426
M346T281			721.143	409.15	568.529	1230.11	5035.37	2565.62	0.345757	0.192368	0.100661	346.162	281.099							281.252	3	1	1370.86	1370.08	1427.04	0.0235108	0.0235108
M732T480			679.591	484.661	481.352	615.209	796.908	853.056	0.0801184	0.726481	0.100795	732.273	479.549							492.406	3	1	780.052	778.938	810.494	0.0226709	0.0226709
M640T470			215365	174408	117812	64221.8	73134.8	137543	2.19303	1.84644	0.100877	640.141	470.5							471.031	3	3	145159	148464	145089	0.0131883	0.0131883
M284T48_5			10453	6090.71	8428.69	16742.7	9296.15	17994	0.439546	0.567131	0.101038	284.193	47.743							50.302	1	3	10227.7	10295	11008.3	0.0411552	0.0411552
M135T107			17114.3	11667.6	8982.81	27032.8	21031.5	15622.5	0.535983	0.592976	0.101119	135.044	107.001							120.685	3	2	17687.8	17716.7	17270.6	0.0142193	0.0142193
M343T274			6891.05	13809.2	6257.28	19863.4	14326.5	13087.4	0.466286	0.5702	0.10112	343.173	273.949							277.989	3	3	12779.6	14326.5	14316.3	0.0644698	0.0644698
M836T39			12295.7	21994.8	10048.8	79533.6	26006.3	128339	1.57153	0.189582	0.101147	835.514	38.899							60.642	3	2	57188.2	50452	57956.2	0.0747974	0.0747974
M393T101			4763.76	2913.75	1345.97	4302.95	5819.09	7488.11	0.346351	0.512402	0.101272	393.086	100.601							107.82	3	2	3368.53	3031.27	3521.39	0.0758301	0.0758301
M387T405			1096.99	738.137	651.095	1792.28	1379.18	3466.97	0.224358	0.374519	0.101297	386.97	404.63							407.447	3	2	1238.74	1406.43	1403.09	0.071043	0.071043
M179T365			10945.3	10567.8	7943.26	31995.2	10826.2	32884.2	0.773101	0.389091	0.101299	179.056	365.303							365.805	2	0	18405.8	18405.9	18188.8	0.00683675	0.00683675
M528T370			5541.06	4921.5	2252.6	6827.87	10213.4	18352.7	0.54558	0.359246	0.101331	528.204	370.296							380.157	3	3	10077.2	10098.2	10166.5	0.00461607	0.00461607
M421T266			534.422	355.814	152.506	1179.44	548.712	1906.59	0.185373	0.286882	0.101334	421.299	265.649							267.033	3	1	830.972	834.919	925.09	0.0616408	0.0616408
M523T147			2574.46	3017.24	1914.41	3351.06	4060.06	2970.2	0.18806	0.723039	0.101497	523.304	146.58							149.306	2	3	2389.62	2352.63	2352.62	0.00903151	0.00903151
M201T240			12649.9	13966	13763.9	197753	456433	84873.2	3.43078	0.0546368	0.101615	201.057	239.781							240.112	3	3	140237	141424	140232	0.00488372	0.00488372
M364T297			6598.57	5632.31	5027.78	6527.09	7706.78	6735.22	0.209703	0.823053	0.101717	364.092	296.841							298.441	3	3	6664.47	6640.49	6794.66	0.0123825	0.0123825
M383T484			3574.13	2550.08	2899.2	2021.53	973.705	2538.48	0.287207	1.63063	0.101802	382.985	483.872							485.03	3	3	2483.31	2457.9	2487.24	0.00643129	0.00643129
M677T403			1641.56	3664.83	4086.82	1606.93	1570.45	1410.45	0.315701	2.04742	0.101821	677.05	402.611							409.662	3	3	1962.92	1968.85	2025.68	0.0174491	0.0174491
M328T347			775.816	619.806	568.551	3617.26	3448.12	768.03	0.28487	0.250743	0.101896	328.085	346.594							351.083	1	3	772.554	757.525	780.494	0.0151464	0.0151464
M196T169			1883.91	2055.82	1361.54	1017.25	1527.85	1090.93	0.18077	1.45798	0.102079	196.098	169.26							172.666	2	3	1802.33	1695.29	1950.44	0.0705534	0.0705534
M641T403			3379.42	3446.1	4466.69	3237.43	1519.28	2640.24	0.314307	1.5266	0.102084	641.053	402.878							405.445	3	3	3252.83	3455.14	3450.5	0.0341061	0.0341061
M412T258			3025.89	1100.62	696.27	3603.38	4159.65	2530.12	0.280976	0.468542	0.102226	412.123	257.595							264.09	2	2	3006.67	3007.1	2978.57	0.00545509	0.00545509
M456T256			1653.76	1080.94	1255.61	1659.33	2748.28	1921.43	0.178654	0.630476	0.102403	456.103	256.087							260.09	2	3	2197.95	2218.56	1905.8	0.0830034	0.0830034
M967T189			1345.91	2445.93	1002.98	3399.89	2003.43	3590.66	0.225751	0.533114	0.102404	966.599	189.011							189.848	2	2	2353.47	2394.1	2394.21	0.00986857	0.00986857
M288T420_2			1503.36	860.72	862.268	2479.52	1299.68	2005.46	0.170858	0.557742	0.102436	288.086	419.507							421.146	2	3	2478.06	2527.1	2478.64	0.0112823	0.0112823
M381T48			3656.31	6411	2960.13	7573.12	18264	9230.24	0.600334	0.371497	0.102723	381.337	48.3645							54.282	2	2	12234.2	13523.9	13499.3	0.0563638	0.0563638
M641T418			1132.84	680.373	845.059	542.105	74.3954	648.408	0.174293	2.10156	0.102777	640.874	418.353							419.44	2	3	521.193	580.327	580.263	0.0608685	0.0608685
M383T306			1870.89	1900.51	1551.81	1890.16	3728.9	3256.6	0.221073	0.599754	0.103056	382.954	305.888							308.151	3	3	2450.29	2392.81	2392.22	0.0138322	0.0138322
M459T285			1022.57	1088.52	1005.57	1681	1238.06	2461.83	0.149352	0.579209	0.103123	459.108	285.127							287.162	3	3	1215.8	1227.17	1241.43	0.0104595	0.0104595
M288T167			848.637	2625.97	2625.95	2837.9	4753.97	3636.32	0.254893	0.543325	0.103155	288.051	167.075							168.971	1	3	2693.27	3177.08	3175.76	0.0925073	0.0925073
M356T262			3117.02	2705	2697.32	3218.37	7996.31	6121.08	0.361124	0.491432	0.103184	356.158	262.435							275.508	3	2	3571.2	3562.65	3562.64	0.00138644	0.00138644
M528T396_1			10772	11503	15278.5	10681.6	4352.7	7974.28	0.597648	1.63215	0.103211	528.08	396.211							396.865	3	3	9484.21	9364.74	9484.11	0.00730039	0.00730039
M652T186			463.529	412.158	509.252	614.208	712.857	1187.24	0.105221	0.550823	0.103409	652.453	185.791							187.238	1	3	763.211	837.621	752.78	0.0589731	0.0589731
M423T284			2189.86	3733.62	3047.2	4182.65	6854.75	11281	0.396507	0.401941	0.103514	423.128	284.492							287.765	3	3	6893.9	6892.75	6743.21	0.0126652	0.0126652
M1047T61			17657.1	9218.56	21138.4	10772.6	2090.32	7710.87	0.773886	2.33375	0.103752	1046.64	61.485							62.482	3	3	7638.35	7820.87	7638.19	0.0136932	0.0136932
M699T103			12855.8	19011.8	1948.39	20706.6	23436.8	21495.5	0.700197	0.515182	0.103813	698.514	102.569							102.959	3	2	34303.3	34365.7	32039.8	0.0394769	0.0394769
M165T291			1190.35	686.2	706.588	3075.42	9340.56	3212.91	0.471412	0.165279	0.103849	165.005	291.128							294.731	1	3	2509.87	2616.27	2613.68	0.0235261	0.0235261
M394T391			835.438	691.634	910.795	908.961	3327.7	3600.48	0.275839	0.311066	0.103862	394.112	391.264							392.402	3	2	2527.55	2527.48	2586.12	0.0132842	0.0132842
M331T431			3237.8	2138.23	1676.26	2911.15	4919.7	3891.24	0.258393	0.601624	0.103947	331.126	431.229							437.953	3	3	3505.07	3472.77	3167.86	0.0550189	0.0550189
M204T456			2485.84	2847.55	2489.43	2819.61	4113.3	3366.59	0.180145	0.759533	0.103991	204.015	456.301							458.112	3	3	2848.09	2959.75	2846.16	0.0225437	0.0225437
M300T175			2307.62	4537.11	3701.13	2459.13	1915.86	1928.03	0.293017	1.67314	0.104026	299.986	174.655							175.425	3	3	3112.94	3128.92	2950.13	0.0322893	0.0322893
M435T30			3347.99	4051.85	2390.9	1624.37	1431.18	2752.02	0.291351	1.68586	0.104138	434.974	29.617							32.227	2	2	2681.17	2672.63	2337.62	0.0764216	0.0764216
M656T370			1000.67	1345.76	1049	888.869	158.72	771.762	0.188947	1.86629	0.104264	656.339	369.74							380.723	2	3	1089.02	1144	1315.68	0.0999501	0.0999501
M283T261			7156.07	1843.73	2504.82	7736.83	24219.4	12180.9	0.737648	0.260656	0.104594	283.03	261.103							264.09	3	3	8073.64	8247.16	8258.42	0.012643	0.012643
M725T241			1886.24	2197.9	1634.2	1709.07	640.673	1181	0.225561	1.61959	0.104805	725.294	241.299							250.694	2	3	1268.3	1157.23	1159.21	0.0531922	0.0531922
M134T313			6637.05	7102.81	8483.42	4847.83	4161.64	6936.67	0.405252	1.39365	0.105009	134.047	313.353							316.4	3	3	5491.28	5362.99	5491.08	0.0135841	0.0135841
M457T477			32853.8	37011.6	40018.9	35059.7	14554.5	9105.9	1.02658	1.87132	0.105123	456.845	477.284							481.458	2	2	13788.2	19943.8	12707.7	0.252161	0.252161
M124T100			28302.4	31002.7	26723.4	27137.8	9528.35	16335.6	0.877092	1.62312	0.105276	124.015	99.728							103.709	3	3	21865	22070	21945.3	0.00470527	0.00470527
M176T186			2053.36	2396.34	1662.44	3488	2250.25	4244.14	0.205832	0.612292	0.105374	176.075	185.554							186.234	1	3	1918.05	1663.47	1924.43	0.0811087	0.0811087
M317T401			2986.17	2265.79	2461.55	2047.9	2269.46	1713.37	0.197387	1.27903	0.105419	317.038	401.311							402.165	3	3	3786.92	3758.82	3807.44	0.0064504	0.0064504
M1023T98			4796.53	3539.03	2654.8	8250.82	4143.9	7248.15	0.32878	0.559509	0.105481	1022.65	98.35							99.829	3	2	5055.69	5055.75	5205.35	0.0169206	0.0169206
M735T396			3072.7	2746.03	3367.5	2842.23	1091.96	1896.02	0.285909	1.57563	0.105508	735.071	396.2							396.365	2	3	2629.63	2585.22	2630.17	0.00986401	0.00986401
M1200T450			1181.01	653.682	370.628	2666.11	1102.62	4172.43	0.273889	0.277707	0.105557	1199.55	449.534							450.195	2	2	2955.86	2863.84	2866.85	0.0180553	0.0180553
M872T56			17910.5	17737.9	6795.24	8226.12	3553.18	6179.95	0.682648	2.36333	0.105625	871.509	56.194							65.892	2	3	12483	11579.9	12487.3	0.0429006	0.0429006
M189T51_2			16689.2	6026.71	23812.8	7060.71	556.029	4549.57	0.844027	3.82439	0.105908	189.066	51.324							52.018	2	3	8013.74	8319.59	8317.08	0.0214024	0.0214024
M385T279			408.544	425.165	604.749	579.542	2016.75	2586.17	0.22419	0.277563	0.106165	385.083	278.752							292.494	1	3	1499.85	1536.93	1367.53	0.0606579	0.0606579
M775T38			306615	455553	212833	540979	679089	409724	2.98805	0.598236	0.106368	774.535	37.7315							38.585	2	3	513742	501297	513817	0.0141421	0.0141421
M437T167			1667.15	819.152	1389.93	840.707	596.732	811.874	0.184629	1.72329	0.106512	437.18	166.719							172.792	1	3	794.128	642.616	674.002	0.113661	0.113661
M326T362			1550.82	1249.44	1333.33	1266.75	1004.5	701.292	0.158385	1.39059	0.106513	325.945	362.346							362.938	3	3	1453.61	1482.57	1452.3	0.0116988	0.0116988
M322T381			13041.7	9850.32	2314.42	16554.2	14420.6	29322.7	0.69562	0.418034	0.106563	322.112	381.372							383.586	3	3	19945.2	20029.5	19817.8	0.00534734	0.00534734
M346T55			3733.99	3448.65	1074.83	658.999	927.714	1298.5	0.306025	2.862	0.106624	346.131	55.3315							60.845	2	3	1389.67	1385.93	1341.14	0.0196799	0.0196799
M89T314			64227.6	65051.7	46179.8	96356.2	64160.8	115179	1.06208	0.636421	0.10687	89.0242	313.88							317.79	3	2	93267.2	93152.8	93152.5	0.000709373	0.000709373
M293T299			9055.53	9203.11	5557.31	27261.8	8864.82	31436.6	0.755134	0.352499	0.106896	293.049	299.39							314.035	3	3	17948.5	17982.1	19159.7	0.0375625	0.0375625
M672T187			1411.08	1002.61	941.337	2053.32	1804.56	1244.39	0.131228	0.657555	0.106908	672.403	187.225							189.641	1	3	2559.48	2627.16	2626.82	0.0149654	0.0149654
M227T273			18900.8	6499.01	7316.72	29685.8	14089.5	33819.1	0.750118	0.421634	0.106988	227.14	273.029							273.727	3	3	14715.4	14714.7	14853	0.00539412	0.00539412
M451T214			949.836	669.313	604.151	1079.22	1467.79	903.406	0.128172	0.644359	0.107234	451.231	214.437							214.946	3	2	993.444	1019.18	1019	0.0146531	0.0146531
M295T177			1931.41	2724	4003.45	7233.78	5660.66	3484.4	0.278551	0.528661	0.107273	295.05	177.175							178.039	2	2	2830.75	3165.11	3174.7	0.0640758	0.0640758
M510T30			1232.93	2158.67	2208.71	8834.44	2061	8703.58	0.419096	0.285745	0.107732	510.251	30.257							32.287	1	3	8986.23	8709.45	8972.16	0.0175376	0.0175376
M207T371			5286.29	4645.94	6981.48	7848.96	6524.66	7509.6	0.233932	0.772908	0.107781	207.036	371.32							382.418	3	3	5289.49	5284.19	5574.36	0.0308433	0.0308433
M604T185			118943	125854	103431	283442	125429	229632	1.81759	0.545382	0.107819	604.359	184.935							185.958	3	3	171687	171624	175054	0.0113581	0.0113581
M415T100			2882.26	825.982	1611.4	2275.72	8421.51	6438.19	0.427535	0.310447	0.107858	415.098	99.677							100.725	3	2	3789.66	3972.91	3784.58	0.0278755	0.0278755
M408T107			305.457	334.997	111.237	929.778	1596.04	3985.47	0.274175	0.115444	0.108005	407.944	107.392							109.058	3	1	2206.55	2206.15	2299.51	0.0240409	0.0240409
M300T464			2539.82	2514.83	2407.62	1114.28	1887.92	2297.92	0.22003	1.40794	0.108104	300.084	464.023							465.076	3	2	2169.57	2329.97	2368.47	0.0460809	0.0460809
M342T304			952.89	774.296	941.364	821.628	698.729	721.487	0.114223	1.19034	0.108125	342.033	303.876							305.357	3	1	1033.8	969.304	970.826	0.0371253	0.0371253
M389T47			11875.3	6952.62	8567.33	8103.49	96.4663	1466.74	0.591205	2.83398	0.108187	389.052	47.038							53.632	2	3	1777.96	1780.7	1689.25	0.0297412	0.0297412
M849T61			161562	77566.8	113212	75740	41970	70625.7	1.82666	1.87081	0.108196	848.582	60.7535							77.467	2	3	79821.2	86599.7	79513.5	0.0488585	0.0488585
M147T257			61.6329	776.482	493.351	591.806	1513.52	1651.01	0.179113	0.354458	0.108301	146.589	257.142							261.703	3	2	522.932	500.157	500.694	0.0255877	0.0255877
M77T709			491878	358585	372739	107438	146007	380686	3.46471	1.92894	0.108332	76.9701	708.88							718.398	3	3	410562	477775	477421	0.0850162	0.0850162
M337T266			355.784	858.714	583.17	1725.43	794.345	1175.27	0.141858	0.486507	0.108347	337.233	265.957							268.973	2	2	1569.86	1571.16	1606.66	0.0131952	0.0131952
M315T462			106147	124740	116202	109769	7409.3	40686.5	2.01655	2.19865	0.108465	314.881	461.764							466.301	3	3	80667.5	81427.9	80694.3	0.00533191	0.00533191
M410T283			1248.9	480.57	549.445	2984.59	920.879	3605.77	0.25972	0.303401	0.108796	410.102	283.107							291.144	1	3	2143.89	3011.7	2993.12	0.182514	0.182514
M423T45			10469.7	13763.4	9908.94	10629.1	3360.77	4040.25	0.573937	1.89361	0.10884	423.22	45.159							45.983	2	3	9733.2	9901.06	6611.28	0.211785	0.211785
M644T464			3569.06	3486.08	3256.57	2960.23	2240.11	3217.18	0.239372	1.22503	0.108865	644.145	463.721							464.922	3	3	3628.23	3430.87	3435.8	0.0321731	0.0321731
M438T285			3375.18	4297.79	2855	6024.69	3818.35	6868.27	0.255732	0.629991	0.108914	438.143	284.99							288.445	3	3	3505.37	3520.41	2631.26	0.158144	0.158144
M110T280			2013.86	2356.54	1836.5	1974.07	1041.18	1132.14	0.215194	1.49658	0.108941	110.047	280.481							281.777	3	2	1997.91	2162.7	2129.27	0.0415465	0.0415465
M351T345			2421.17	2794.19	990.42	3186.48	2951.54	3800.89	0.22461	0.624392	0.108949	351.111	345.401							347.62	2	3	2334.33	2611.08	2605.31	0.0628319	0.0628319
M369T152			45649.3	25168.3	15804.9	53495.3	63821.7	39221.3	0.993662	0.553363	0.108979	369.226	151.966							152.635	2	1	42816.3	42419.2	42540.7	0.00477796	0.00477796
M399T45			6827.95	6849.82	15796	19365.1	13525.3	17945.8	0.466642	0.57978	0.109066	399.22	44.557							46.856	3	3	16895.5	16695.4	16697.2	0.00685965	0.00685965
M174T284			774.921	1142.41	803.268	992.073	1619.56	1853.57	0.141696	0.609289	0.109078	174.041	283.663							284.398	1	1	782.296	1086.66	1026.54	0.167014	0.167014
M384T57			74216.8	53199.3	109780	48662.9	8914.19	48942.3	1.73202	2.22679	0.109115	384.257	56.7775							64.498	2	3	37227.5	37237.9	40025.1	0.0422445	0.0422445
M315T420			2069.85	1808.87	1690.95	1557	1613.01	1677.35	0.149914	1.14901	0.109204	315.059	419.514							420.14	2	2	1346.22	1345.86	1378.79	0.0139334	0.0139334
M401T363			3246.7	4335.44	4302.42	3570.44	2854.12	2299.45	0.272686	1.36228	0.109241	400.867	362.774							364.719	3	3	3610.78	3517.66	3517.61	0.0151544	0.0151544
M463T55			11351.7	11653.8	8310.73	27058.7	11576.7	21273.3	0.58766	0.522733	0.109243	463.224	55.412							68.671	3	3	14953.6	15139.4	14949.1	0.00723232	0.00723232
M712T174			10561.3	4595.59	5164.42	4183.18	2224.28	482.122	0.477244	2.94957	0.109319	712.388	173.994							196.874	3	3	2479.61	2212.81	2486.25	0.0651876	0.0651876
M341T343_1			2554.73	3299.1	2696.48	2700.57	1480.9	1181.77	0.256946	1.59425	0.109351	340.992	343.086							352.518	3	3	1902.56	1895.35	1789.52	0.0339789	0.0339789
M293T408			4501.88	2371.24	2418.87	1050.69	1949.72	1669.02	0.286724	1.98996	0.109452	293.057	408.087							408.664	2	3	1914.46	1780.8	1777.41	0.0428485	0.0428485
M196T181			6004.57	6513.87	3821.01	3876.07	2231.58	4041.95	0.378045	1.60986	0.110069	196.048	181.221							183.564	3	3	4331.98	4430.39	4323.59	0.0136156	0.0136156
M755T345_1			3284.31	2467.02	2308.29	1998.77	2168.95	1028.59	0.230658	1.55103	0.110171	754.983	344.638							347.816	3	2	2600.13	2457.59	2458.14	0.032786	0.032786
M739T183			18549.1	11620.7	7254.43	8305.93	685.191	4156.2	0.680069	2.84653	0.110371	739.432	183.044							183.748	2	3	10192.5	10195.1	10039.7	0.00877711	0.00877711
M226T168			12466.9	14409.4	12554.1	19215	102053	65163.6	1.55409	0.2115	0.110402	226.012	168.352							180.008	3	3	53164.4	53234.1	33801.1	0.23965	0.23965
M367T315			22715.9	23866.5	9396.91	83831.8	20645.3	81658.7	1.32821	0.300744	0.110415	367.105	314.885							315.818	2	2	53518.8	53516.9	53202.2	0.00341199	0.003412
M250T188			1757.7	1803.79	1342.97	7735.99	18845.7	4701.11	0.666149	0.156778	0.110441	250.109	188.391							189.188	3	3	8178.95	8018.63	8017.51	0.0115074	0.0115074
M270T441			1439.08	786.783	1152.25	1339.69	3384.11	2455.03	0.236536	0.470566	0.110683	270.121	440.749							442.682	3	1	1529.45	1525.57	1787.67	0.0930566	0.0930566
M407T594			5038.59	5618.23	4423.64	3795.54	4385.74	1963.28	0.303685	1.48656	0.111016	406.939	594.375							597.671	2	3	4669.53	4539.76	4674.41	0.0165021	0.0165021
M510T110			2438.29	3596.14	1612.79	3147.87	6824.28	5061.54	0.337105	0.508672	0.111044	510.391	109.615							120.818	3	3	4778.41	4710.06	4711.77	0.00823442	0.00823442
M192T387			916.873	720.341	725.221	661.806	244.729	580.632	0.146077	1.58855	0.111146	192.433	387.314							388.105	2	2	617.113	645.483	617.274	0.026065	0.026065
M547T33			2528.13	2496.49	2437.92	1682.77	1354.5	2444.56	0.227188	1.36132	0.11118	547.422	33.0405							33.295	2	2	2379.25	2397.35	2282.14	0.0263317	0.0263317
M318T266			1147.57	1829.08	780.005	1479.97	8026.15	9708.05	0.475612	0.195515	0.111229	318.205	266.265							269.029	1	3	4481.72	4021.9	2614.11	0.262575	0.262575
M208T219			3810.9	3326.47	4587.9	3059.47	3233.57	1676.78	0.287803	1.47121	0.111274	208.028	218.664							228.102	2	2	3001.96	2853.29	1354.94	0.379059	0.379059
M752T140			48552.6	56280.7	37724.2	66828.4	132045	74025.9	1.42293	0.522381	0.111384	751.548	139.787							140.457	2	3	66810.8	66815.4	69095.4	0.0194997	0.0194997
M250T416			1135.8	2127.62	1175.05	10509.7	9460.96	1650.78	0.486728	0.205281	0.111467	250.093	415.97							416.492	1	3	1446.62	1481.26	1481.19	0.0135947	0.0135947
M635T440			557.985	560.729	584.923	820.428	1680.01	888.591	0.159961	0.502691	0.111516	635.122	439.911							440.683	2	3	1033.64	939.495	940.02	0.0558197	0.0558197
M89T254			318253	311592	339657	875103	376893	1.23196e+06	4.18841	0.390306	0.111613	89.0246	253.872							256.25	2	1	404020	396724	404021	0.0104894	0.0104894
M408T279			15237	9800.58	7307.01	14844.8	15569.5	22382.2	0.485538	0.612627	0.111831	408.132	278.625							281.252	3	3	14168.9	14652.6	14604.5	0.0184079	0.0184079
M697T343_1			915.559	1360.23	1636.97	2447.22	2122.15	1487.14	0.143824	0.646042	0.111921	696.938	343.027							350.498	1	3	2024.04	2081.33	2022.81	0.0163699	0.0163699
M767T38_1			10275.4	6990.07	2690.35	9941.03	22197.3	13665.9	0.654999	0.435676	0.111981	767.072	37.813							47.853	3	2	15368.2	15373.7	14942.5	0.0162459	0.0162459
M845T163			9040.31	5942.88	4141.98	8916.52	8958.7	10574.1	0.330174	0.672253	0.112198	844.564	163.196							173.941	2	3	9915.23	9911	10035.9	0.00712441	0.00712441
M425T215			5688.84	7325.05	2964.16	2829.1	740.24	3307.71	0.419606	2.32339	0.112547	425.093	215.375							225.032	2	3	2862.65	2991.91	2985.9	0.0247585	0.0247585
M964T137			6111.02	7953.12	4121.14	7579.19	8601.27	9657.57	0.290984	0.703818	0.112641	963.571	137.244							137.793	3	2	8036.77	8046.89	8333.55	0.0207024	0.0207024
M353T166			1667.33	864.142	1085.32	2250.94	4530.57	1969.16	0.283321	0.413315	0.113003	353.281	165.7							166.405	3	2	2173.28	2230.34	2175.72	0.0147115	0.0147115
M267T305			1684.91	1588.13	1284.06	1875.3	3066.96	2013.12	0.185607	0.65519	0.113171	266.967	305.274							307.461	3	3	1802.79	1572.24	1798.05	0.0764126	0.0764126
M617T199_2			6755.35	5227.89	3037.85	3083.23	573.989	3083.16	0.414015	2.22853	0.113232	617.388	198.922							199.417	2	2	3301.89	3203.65	3325.07	0.019671	0.019671
M635T256			420.582	708.222	589.166	731.043	894.849	1382.87	0.11166	0.570989	0.113266	635.171	256.013							258.054	3	1	1036.67	1036.5	983.581	0.0300321	0.0300321
M333T311			6901.76	5648.2	6112.25	7098	8605.25	11980.5	0.283765	0.674121	0.113566	333.085	310.857							312.2	3	3	7239.72	7317.84	7239.74	0.00620617	0.00620617
M240T61			4614.67	2867.81	3590.97	2653.35	653.686	2677.18	0.338703	1.85044	0.113716	240.32	61.312							62.482	2	2	1854.88	1991.7	1987.77	0.0400465	0.0400465
M831T191			16743.3	11919.7	8454.02	3695.78	5303.75	9818.74	0.59722	1.97239	0.113759	830.5	191.482							193.758	3	3	11662.6	11013.5	11020.5	0.0331874	0.0331874
M319T562			11403.8	7709.63	8362.17	7625.98	5144.27	6556.66	0.438173	1.42162	0.113798	319.063	561.511							572.531	2	2	7648.31	7715.19	8683.88	0.0723007	0.0723007
M130T112			385.326	589.258	842.7	988.765	2765.13	1404.96	0.228285	0.352265	0.113991	130.021	111.905							117.024	1	3	983.523	1141.93	968.86	0.0930423	0.0930423
M247T238			7594.35	4462.54	3055.26	2963.78	2081.1	1615.49	0.389741	2.26896	0.114218	246.992	237.841							252.532	1	3	3066.91	2857.69	2855.94	0.0414443	0.0414443
M1071T50			19867.2	29912.8	40447.3	19293.5	16347.9	18332	0.925017	1.6717	0.114459	1070.82	49.9155							51.636	2	3	27652.1	28613.8	28595.5	0.0194428	0.0194428
M283T77			97434.7	95494.1	73735.6	124418	93943.2	129143	0.794478	0.767369	0.114546	283.264	77.072							77.601	2	1	113474	112883	113265	0.00264484	0.00264484
M332T311			2225.7	2412.7	2582.46	1447.66	909.978	2315.38	0.249364	1.54522	0.114582	332.22	310.754							312.047	1	3	1502.66	1556.46	1500.25	0.0209105	0.0209105
M107T296			12372.2	12638.9	9907.47	12925.5	19135.2	15036.1	0.404151	0.741422	0.114809	106.98	295.591							296.194	3	3	14227.7	14192.8	14226.4	0.00139223	0.00139223
[truncated: 6,736 more rows]
