# Supplementary material for: Dihydroxyacetone phosphate accumulation leads to podocyte pyroptosis in diabetic kidney disease
Source: J Cell Mol Med. 2023 Dec 8;28(3):e18073. doi: 10.1111/jcmm.18073 (PMC10844688; doi:10.1111/jcmm.18073)
Supplement: Supplementary file 2 — Data S2. [file JCMM-28-e18073-s002.xlsx]

## Sheet: Sheet1
Name	db-m1	db-m2	db-m3	db-db4	db-db5	db-db6	VIP	Fold change	p-value
lactate	1.78735e+06	1.76757e+06	2.14265e+06	1.41273e+06	1.10202e+06	1.2831e+06	4.61629	0.666575	0.0139387
Glu-6-P	33927.6	29607	23501.1	92584.4	89733.6	77504.1	1.34298	0.414807	0.0628393
1,3-P-glycerate	3454.17	17521.6	11415.7	10206.1	4098.72	5912.36	0.554009	1.60217	0.414077
3-P-glycerate	5320	7604.12	9361.26	8542.11	4606.48	5420.2	0.314041	1.20015	0.500717
Fru-6-P	832.741	701.343	881.876	741.01	763.714	811.67	0.533852	0.144526	0.375515
DHAP	2913.63	2713.16	3101.79	3938.41	3959.87	3834	0.471101	0.418993	0.313953
Fru-1,6-P	13110.8	11446.6	17031.3	29535.8	28072.8	34366.5	2.40128	0.121613	0.318305
GAP	6666.7	11195.5	9115.24	23671.6	22127.1	27614.2	0.474024	0.63043	0.297516
Pyruvate	350119	332614	391106	239919	215593	275745	3.13088	0.461097	0.124282
